# Supplementary material for: AI-Based Forecasting of Polymer Properties for High-Temperature Butyl Acrylate Polymerizations
Source: ACS Polym Au. 2024 Jul 26;4(5):438–48. doi: 10.1021/acspolymersau.4c00047 (PMC11468519; doi:10.1021/acspolymersau.4c00047)
Supplement: Supplementary file 1 — lg4c00047_si_001.xlsx [file lg4c00047_si_001.xlsx]

## Sheet: BA,MMC
	simID	CBA,0 in mol/L	Temperature in ° C	time in sec	CBA in mol/L	MMC in mol/g
1	0.6078-138.4	0.6078	138.4	300	0.569626	0.000438142
2	0.6078-138.4	0.6078	138.4	600	0.53737	0.000449038
3	0.6078-138.4	0.6078	138.4	900	0.510036	0.000458799
4	0.6078-138.4	0.6078	138.4	1200	0.486565	0.00046759
5	0.6078-138.4	0.6078	138.4	1500	0.466016	0.000475632
6	0.6078-138.4	0.6078	138.4	1800	0.447862	0.000482963
7	0.6078-138.4	0.6078	138.4	2100	0.431676	0.00048971
8	0.6078-138.4	0.6078	138.4	2400	0.417215	0.00049593
9	0.6078-138.4	0.6078	138.4	2700	0.404144	0.000501683
10	0.6078-138.4	0.6078	138.4	3000	0.392117	0.000507075
11	0.6078-138.4	0.6078	138.4	3300	0.381106	0.000512123
12	0.6078-138.4	0.6078	138.4	3600	0.371134	0.000516778
13	3.508-127.3	3.508	127.3	300	2.43211	2.99983e-05
14	3.508-127.3	3.508	127.3	600	1.94876	3.47129e-05
15	3.508-127.3	3.508	127.3	900	1.6608	3.85227e-05
16	3.508-127.3	3.508	127.3	1200	1.46668	4.1732e-05
17	3.508-127.3	3.508	127.3	1500	1.32425	4.45361e-05
18	3.508-127.3	3.508	127.3	1800	1.21395	4.70403e-05
19	3.508-127.3	3.508	127.3	2100	1.12497	4.93224e-05
20	3.508-127.3	3.508	127.3	2400	1.05224	5.13914e-05
21	3.508-127.3	3.508	127.3	2700	0.991029	5.32989e-05
22	3.508-127.3	3.508	127.3	3000	0.938825	5.50616e-05
23	3.508-127.3	3.508	127.3	3300	0.893326	5.67166e-05
24	3.508-127.3	3.508	127.3	3600	0.853038	5.82818e-05
25	0.9984-132.9	0.9984	132.9	300	0.908281	0.000217007
26	0.9984-132.9	0.9984	132.9	600	0.83765	0.000226487
27	0.9984-132.9	0.9984	132.9	900	0.780571	0.000234926
28	0.9984-132.9	0.9984	132.9	1200	0.733115	0.000242523
29	0.9984-132.9	0.9984	132.9	1500	0.692899	0.000249443
30	0.9984-132.9	0.9984	132.9	1800	0.658607	0.000255756
31	0.9984-132.9	0.9984	132.9	2100	0.628458	0.000261589
32	0.9984-132.9	0.9984	132.9	2400	0.601891	0.00026698
33	0.9984-132.9	0.9984	132.9	2700	0.578444	0.000271978
34	0.9984-132.9	0.9984	132.9	3000	0.557212	0.000276698
35	0.9984-132.9	0.9984	132.9	3300	0.53838	0.000281033
36	0.9984-132.9	0.9984	132.9	3600	0.521104	0.000285159
37	4.744-124.0	4.744	124	300	3.03034	1.61584e-05
38	4.744-124.0	4.744	124	600	2.36475	1.91279e-05
39	4.744-124.0	4.744	124	900	1.99194	2.14903e-05
40	4.744-124.0	4.744	124	1200	1.74569	2.34928e-05
41	4.744-124.0	4.744	124	1500	1.56912	2.52325e-05
42	4.744-124.0	4.744	124	1800	1.4335	2.67959e-05
43	4.744-124.0	4.744	124	2100	1.32555	2.82205e-05
44	4.744-124.0	4.744	124	2400	1.23844	2.95082e-05
45	4.744-124.0	4.744	124	2700	1.16467	3.07108e-05
46	4.744-124.0	4.744	124	3000	1.10169	3.18353e-05
47	4.744-124.0	4.744	124	3300	1.04744	3.28836e-05
48	4.744-124.0	4.744	124	3600	0.999432	3.38826e-05
49	2.82-139.5	2.82	139.5	300	1.67621	7.28869e-05
50	2.82-139.5	2.82	139.5	600	1.27898	8.53776e-05
51	2.82-139.5	2.82	139.5	900	1.06359	9.46636e-05
52	2.82-139.5	2.82	139.5	1200	0.925214	0.000102056
53	2.82-139.5	2.82	139.5	1500	0.826867	0.000108211
54	2.82-139.5	2.82	139.5	1800	0.752936	0.000113452
55	2.82-139.5	2.82	139.5	2100	0.694591	0.000118028
56	2.82-139.5	2.82	139.5	2400	0.647421	0.000122058
57	2.82-139.5	2.82	139.5	2700	0.608103	0.000125673
58	2.82-139.5	2.82	139.5	3000	0.575038	0.000128909
59	2.82-139.5	2.82	139.5	3300	0.546378	0.000131871
60	2.82-139.5	2.82	139.5	3600	0.521621	0.000134553
61	2.375-132.4	2.375	132.4	300	1.76572	6.65577e-05
62	2.375-132.4	2.375	132.4	600	1.4536	7.49984e-05
63	2.375-132.4	2.375	132.4	900	1.25733	8.18162e-05
64	2.375-132.4	2.375	132.4	1200	1.1198	8.75809e-05
65	2.375-132.4	2.375	132.4	1500	1.01625	9.26032e-05
66	2.375-132.4	2.375	132.4	1800	0.935086	9.70576e-05
67	2.375-132.4	2.375	132.4	2100	0.869939	0.000101021
68	2.375-132.4	2.375	132.4	2400	0.815795	0.00010462
69	2.375-132.4	2.375	132.4	2700	0.769995	0.000107912
70	2.375-132.4	2.375	132.4	3000	0.730328	0.000110963
71	2.375-132.4	2.375	132.4	3300	0.695996	0.000113778
72	2.375-132.4	2.375	132.4	3600	0.665747	0.000116398
73	3.457-121.1	3.457	121.1	300	2.67211	2.22983e-05
74	3.457-121.1	3.457	121.1	600	2.24092	2.51123e-05
75	3.457-121.1	3.457	121.1	900	1.96116	2.74761e-05
76	3.457-121.1	3.457	121.1	1200	1.76063	2.95379e-05
77	3.457-121.1	3.457	121.1	1500	1.60807	3.13814e-05
78	3.457-121.1	3.457	121.1	1800	1.48781	3.30463e-05
79	3.457-121.1	3.457	121.1	2100	1.38906	3.45846e-05
80	3.457-121.1	3.457	121.1	2400	1.30687	3.60016e-05
81	3.457-121.1	3.457	121.1	2700	1.23599	3.73408e-05
82	3.457-121.1	3.457	121.1	3000	1.17512	3.85906e-05
83	3.457-121.1	3.457	121.1	3300	1.12183	3.9768e-05
84	3.457-121.1	3.457	121.1	3600	1.07445	4.08883e-05
85	3.396-137.3	3.396	137.3	300	1.919	5.19195e-05
86	3.396-137.3	3.396	137.3	600	1.44664	6.16787e-05
87	3.396-137.3	3.396	137.3	900	1.19631	6.89659e-05
88	3.396-137.3	3.396	137.3	1200	1.03608	7.48514e-05
89	3.396-137.3	3.396	137.3	1500	0.923663	7.97591e-05
90	3.396-137.3	3.396	137.3	1800	0.839409	8.39732e-05
91	3.396-137.3	3.396	137.3	2100	0.772993	8.7688e-05
92	3.396-137.3	3.396	137.3	2400	0.719286	9.09884e-05
93	3.396-137.3	3.396	137.3	2700	0.674662	9.39615e-05
94	3.396-137.3	3.396	137.3	3000	0.636859	9.66613e-05
95	3.396-137.3	3.396	137.3	3300	0.604463	9.91232e-05
96	3.396-137.3	3.396	137.3	3600	0.576277	0.000101386
97	1.01-133.0	1.01	133	300	0.917458	0.000214432
98	1.01-133.0	1.01	133	600	0.845087	0.000223945
99	1.01-133.0	1.01	133	900	0.786512	0.000232444
100	1.01-133.0	1.01	133	1200	0.737924	0.000240115
101	1.01-133.0	1.01	133	1500	0.696939	0.000247086
102	1.01-133.0	1.01	133	1800	0.661733	0.000253445
103	1.01-133.0	1.01	133	2100	0.631205	0.000259271
104	1.01-133.0	1.01	133	2400	0.604403	0.000264663
105	1.01-133.0	1.01	133	2700	0.580617	0.000269673
106	1.01-133.0	1.01	133	3000	0.559319	0.000274342
107	1.01-133.0	1.01	133	3300	0.540213	0.00027869
108	1.01-133.0	1.01	133	3600	0.522719	0.000282815
109	1.519-135.3	1.519	135.3	300	1.24666	0.000136123
110	1.519-135.3	1.519	135.3	600	1.07627	0.000147823
111	1.519-135.3	1.519	135.3	900	0.95771	0.00015755
112	1.519-135.3	1.519	135.3	1200	0.869126	0.000165902
113	1.519-135.3	1.519	135.3	1500	0.800271	0.000173169
114	1.519-135.3	1.519	135.3	1800	0.744613	0.000179629
115	1.519-135.3	1.519	135.3	2100	0.698774	0.000185384
116	1.519-135.3	1.519	135.3	2400	0.659975	0.000190608
117	1.519-135.3	1.519	135.3	2700	0.626576	0.000195389
118	1.519-135.3	1.519	135.3	3000	0.597672	0.000199761
119	1.519-135.3	1.519	135.3	3300	0.572178	0.000203804
120	1.519-135.3	1.519	135.3	3600	0.549511	0.000207561
121	2.348-136.2	2.348	136.2	300	1.63849	7.96602e-05
122	2.348-136.2	2.348	136.2	600	1.31426	9.07813e-05
123	2.348-136.2	2.348	136.2	900	1.12079	9.94653e-05
124	2.348-136.2	2.348	136.2	1200	0.989221	0.000106631
125	2.348-136.2	2.348	136.2	1500	0.892844	0.000112722
126	2.348-136.2	2.348	136.2	1800	0.818875	0.000117995
127	2.348-136.2	2.348	136.2	2100	0.759263	0.000122686
128	2.348-136.2	2.348	136.2	2400	0.710393	0.000126881
129	2.348-136.2	2.348	136.2	2700	0.66914	0.00013069
130	2.348-136.2	2.348	136.2	3000	0.633916	0.000134158
131	2.348-136.2	2.348	136.2	3300	0.6035	0.00013733
132	2.348-136.2	2.348	136.2	3600	0.576907	0.000140253
133	1.288-126.2	1.288	126.2	300	1.18269	0.000124416
134	1.288-126.2	1.288	126.2	600	1.09761	0.000130019
135	1.288-126.2	1.288	126.2	900	1.02768	0.000135114
136	1.288-126.2	1.288	126.2	1200	0.968957	0.000139776
137	1.288-126.2	1.288	126.2	1500	0.918937	0.000144072
138	1.288-126.2	1.288	126.2	1800	0.875315	0.00014809
139	1.288-126.2	1.288	126.2	2100	0.837163	0.000151825
140	1.288-126.2	1.288	126.2	2400	0.802979	0.000155374
141	1.288-126.2	1.288	126.2	2700	0.772368	0.000158714
142	1.288-126.2	1.288	126.2	3000	0.744812	0.000161881
143	1.288-126.2	1.288	126.2	3300	0.719793	0.000164885
144	1.288-126.2	1.288	126.2	3600	0.697057	0.000167736
145	1.606-123.8	1.606	123.8	300	1.45238	8.2348e-05
146	1.606-123.8	1.606	123.8	600	1.3335	8.68523e-05
147	1.606-123.8	1.606	123.8	900	1.23796	9.09019e-05
148	1.606-123.8	1.606	123.8	1200	1.15953	9.46156e-05
149	1.606-123.8	1.606	123.8	1500	1.09329	9.80361e-05
150	1.606-123.8	1.606	123.8	1800	1.03712	0.000101186
151	1.606-123.8	1.606	123.8	2100	0.987684	0.000104161
152	1.606-123.8	1.606	123.8	2400	0.944431	0.000106946
153	1.606-123.8	1.606	123.8	2700	0.905973	0.000109578
154	1.606-123.8	1.606	123.8	3000	0.871452	0.000112076
155	1.606-123.8	1.606	123.8	3300	0.84034	0.000114445
156	1.606-123.8	1.606	123.8	3600	0.812034	0.000116709
157	3.882-122.8	3.882	122.8	300	2.79182	2.04088e-05
158	3.882-122.8	3.882	122.8	600	2.27041	2.34713e-05
159	3.882-122.8	3.882	122.8	900	1.95297	2.59771e-05
160	3.882-122.8	3.882	122.8	1200	1.73317	2.81384e-05
161	3.882-122.8	3.882	122.8	1500	1.57027	3.00496e-05
162	3.882-122.8	3.882	122.8	1800	1.44386	3.1768e-05
163	3.882-122.8	3.882	122.8	2100	1.34204	3.33352e-05
164	3.882-122.8	3.882	122.8	2400	1.25798	3.47772e-05
165	3.882-122.8	3.882	122.8	2700	1.187	3.61145e-05
166	3.882-122.8	3.882	122.8	3000	1.12564	3.73733e-05
167	3.882-122.8	3.882	122.8	3300	1.07199	3.8562e-05
168	3.882-122.8	3.882	122.8	3600	1.02539	3.96682e-05
169	3.599-131.4	3.599	131.4	300	2.26534	3.57225e-05
170	3.599-131.4	3.599	131.4	600	1.75811	4.20478e-05
171	3.599-131.4	3.599	131.4	900	1.47485	4.69756e-05
172	3.599-131.4	3.599	131.4	1200	1.2887	5.10706e-05
173	3.599-131.4	3.599	131.4	1500	1.15547	5.45757e-05
174	3.599-131.4	3.599	131.4	1800	1.05381	5.76648e-05
175	3.599-131.4	3.599	131.4	2100	0.972893	6.04407e-05
176	3.599-131.4	3.599	131.4	2400	0.907388	6.29308e-05
177	3.599-131.4	3.599	131.4	2700	0.852303	6.52204e-05
178	3.599-131.4	3.599	131.4	3000	0.80556	6.73222e-05
179	3.599-131.4	3.599	131.4	3300	0.76519	6.92682e-05
180	3.599-131.4	3.599	131.4	3600	0.729776	7.1089e-05
181	0.7454-130.7	0.7454	130.7	300	0.707579	0.000294631
182	0.7454-130.7	0.7454	130.7	600	0.674772	0.000301734
183	0.7454-130.7	0.7454	130.7	900	0.645383	0.000308322
184	0.7454-130.7	0.7454	130.7	1200	0.61974	0.000314405
185	0.7454-130.7	0.7454	130.7	1500	0.59671	0.000320153
186	0.7454-130.7	0.7454	130.7	1800	0.57581	0.000325579
187	0.7454-130.7	0.7454	130.7	2100	0.557137	0.000330611
188	0.7454-130.7	0.7454	130.7	2400	0.5401	0.000335388
189	0.7454-130.7	0.7454	130.7	2700	0.524395	0.000339907
190	0.7454-130.7	0.7454	130.7	3000	0.509927	0.000344214
191	0.7454-130.7	0.7454	130.7	3300	0.496564	0.000348311
192	0.7454-130.7	0.7454	130.7	3600	0.484165	0.000352183
193	2.836-124.9	2.836	124.9	300	2.2228	3.64789e-05
194	2.836-124.9	2.836	124.9	600	1.87464	4.0796e-05
195	2.836-124.9	2.836	124.9	900	1.64476	4.44171e-05
196	2.836-124.9	2.836	124.9	1200	1.47838	4.75806e-05
197	2.836-124.9	2.836	124.9	1500	1.35138	5.03888e-05
198	2.836-124.9	2.836	124.9	1800	1.25067	5.29182e-05
199	2.836-124.9	2.836	124.9	2100	1.16837	5.52262e-05
200	2.836-124.9	2.836	124.9	2400	1.09961	5.73454e-05
201	2.836-124.9	2.836	124.9	2700	1.04055	5.93315e-05
202	2.836-124.9	2.836	124.9	3000	0.989412	6.11848e-05
203	2.836-124.9	2.836	124.9	3300	0.944902	6.29127e-05
204	2.836-124.9	2.836	124.9	3600	0.905073	6.45601e-05
205	2.362-134.8	2.362	134.8	300	1.68857	7.43799e-05
206	2.362-134.8	2.362	134.8	600	1.36636	8.44789e-05
207	2.362-134.8	2.362	134.8	900	1.17195	9.24069e-05
208	2.362-134.8	2.362	134.8	1200	1.03756	9.90303e-05
209	2.362-134.8	2.362	134.8	1500	0.938363	0.000104712
210	2.362-134.8	2.362	134.8	1800	0.861103	0.000109705
211	2.362-134.8	2.362	134.8	2100	0.799212	0.000114138
212	2.362-134.8	2.362	134.8	2400	0.748283	0.00011812
213	2.362-134.8	2.362	134.8	2700	0.705512	0.000121725
214	2.362-134.8	2.362	134.8	3000	0.668733	0.000125037
215	2.362-134.8	2.362	134.8	3300	0.636689	0.000128091
216	2.362-134.8	2.362	134.8	3600	0.608604	0.000130921
217	3.52-132.1	3.52	132.1	300	2.20825	3.81492e-05
218	3.52-132.1	3.52	132.1	600	1.71123	4.49055e-05
219	3.52-132.1	3.52	132.1	900	1.43462	5.01423e-05
220	3.52-132.1	3.52	132.1	1200	1.25332	5.44734e-05
221	3.52-132.1	3.52	132.1	1500	1.12277	5.82001e-05
222	3.52-132.1	3.52	132.1	1800	1.02363	6.14686e-05
223	3.52-132.1	3.52	132.1	2100	0.945173	6.43815e-05
224	3.52-132.1	3.52	132.1	2400	0.881152	6.70102e-05
225	3.52-132.1	3.52	132.1	2700	0.827197	6.94316e-05
226	3.52-132.1	3.52	132.1	3000	0.781637	7.16437e-05
227	3.52-132.1	3.52	132.1	3300	0.742443	7.36808e-05
228	3.52-132.1	3.52	132.1	3600	0.708239	7.55766e-05
229	1.703-120.5	1.703	120.5	300	1.56104	6.59699e-05
230	1.703-120.5	1.703	120.5	600	1.44776	6.92097e-05
231	1.703-120.5	1.703	120.5	900	1.35399	7.22049e-05
232	1.703-120.5	1.703	120.5	1200	1.27579	7.49577e-05
233	1.703-120.5	1.703	120.5	1500	1.20882	7.75271e-05
234	1.703-120.5	1.703	120.5	1800	1.15113	7.99224e-05
235	1.703-120.5	1.703	120.5	2100	1.09998	8.22022e-05
236	1.703-120.5	1.703	120.5	2400	1.0547	8.43578e-05
237	1.703-120.5	1.703	120.5	2700	1.01412	8.64062e-05
238	1.703-120.5	1.703	120.5	3000	0.97764	8.83535e-05
239	1.703-120.5	1.703	120.5	3300	0.944691	9.02039e-05
240	1.703-120.5	1.703	120.5	3600	0.914346	9.19925e-05
241	1.62-120.1	1.62	120.1	300	1.49771	7.01635e-05
242	1.62-120.1	1.62	120.1	600	1.3975	7.33258e-05
243	1.62-120.1	1.62	120.1	900	1.31485	7.61997e-05
244	1.62-120.1	1.62	120.1	1200	1.24353	7.89161e-05
245	1.62-120.1	1.62	120.1	1500	1.18215	8.14528e-05
246	1.62-120.1	1.62	120.1	1800	1.12844	8.38357e-05
247	1.62-120.1	1.62	120.1	2100	1.08142	8.60687e-05
248	1.62-120.1	1.62	120.1	2400	1.039	8.82099e-05
249	1.62-120.1	1.62	120.1	2700	1.00083	9.02463e-05
250	1.62-120.1	1.62	120.1	3000	0.96664	9.21681e-05
251	1.62-120.1	1.62	120.1	3300	0.935361	9.40133e-05
252	1.62-120.1	1.62	120.1	3600	0.906932	9.57737e-05
253	4.51-130.3	4.51	130.3	300	2.56429	2.46913e-05
254	4.51-130.3	4.51	130.3	600	1.94053	2.96635e-05
255	4.51-130.3	4.51	130.3	900	1.60846	3.35025e-05
256	4.51-130.3	4.51	130.3	1200	1.3966	3.66663e-05
257	4.51-130.3	4.51	130.3	1500	1.2469	3.93768e-05
258	4.51-130.3	4.51	130.3	1800	1.13316	4.17818e-05
259	4.51-130.3	4.51	130.3	2100	1.04427	4.39181e-05
260	4.51-130.3	4.51	130.3	2400	0.971438	4.58729e-05
261	4.51-130.3	4.51	130.3	2700	0.91084	4.76632e-05
262	4.51-130.3	4.51	130.3	3000	0.859801	4.93023e-05
263	4.51-130.3	4.51	130.3	3300	0.815796	5.08248e-05
264	4.51-130.3	4.51	130.3	3600	0.777367	5.22478e-05
265	1.549-126.5	1.549	126.5	300	1.38167	9.63192e-05
266	1.549-126.5	1.549	126.5	600	1.25583	0.000102074
267	1.549-126.5	1.549	126.5	900	1.15758	0.000107171
268	1.549-126.5	1.549	126.5	1200	1.07805	0.000111788
269	1.549-126.5	1.549	126.5	1500	1.01181	0.000116011
270	1.549-126.5	1.549	126.5	1800	0.955706	0.000119909
271	1.549-126.5	1.549	126.5	2100	0.907279	0.000123538
272	1.549-126.5	1.549	126.5	2400	0.865341	0.0001269
273	1.549-126.5	1.549	126.5	2700	0.828148	0.000130064
274	1.549-126.5	1.549	126.5	3000	0.7949	0.00013306
275	1.549-126.5	1.549	126.5	3300	0.765377	0.000135857
276	1.549-126.5	1.549	126.5	3600	0.738707	0.000138508
277	2.601-139.8	2.601	139.8	300	1.60342	8.1692e-05
278	2.601-139.8	2.601	139.8	600	1.23515	9.49733e-05
279	2.601-139.8	2.601	139.8	900	1.03246	0.000104857
280	2.601-139.8	2.601	139.8	1200	0.900081	0.000112794
281	2.601-139.8	2.601	139.8	1500	0.805891	0.000119385
282	2.601-139.8	2.601	139.8	1800	0.735009	0.000124977
283	2.601-139.8	2.601	139.8	2100	0.678924	0.000129855
284	2.601-139.8	2.601	139.8	2400	0.633228	0.000134172
285	2.601-139.8	2.601	139.8	2700	0.595329	0.000138017
286	2.601-139.8	2.601	139.8	3000	0.563188	0.000141479
287	2.601-139.8	2.601	139.8	3300	0.535524	0.000144626
288	2.601-139.8	2.601	139.8	3600	0.51147	0.00014749
289	3.434-132.9	3.434	132.9	300	2.14225	4.11014e-05
290	3.434-132.9	3.434	132.9	600	1.65797	4.83557e-05
291	3.434-132.9	3.434	132.9	900	1.38878	5.39679e-05
292	3.434-132.9	3.434	132.9	1200	1.21227	5.85975e-05
293	3.434-132.9	3.434	132.9	1500	1.08591	6.25536e-05
294	3.434-132.9	3.434	132.9	1800	0.989804	6.602e-05
295	3.434-132.9	3.434	132.9	2100	0.914015	6.90939e-05
296	3.434-132.9	3.434	132.9	2400	0.851926	7.1877e-05
297	3.434-132.9	3.434	132.9	2700	0.800117	7.44119e-05
298	3.434-132.9	3.434	132.9	3000	0.756213	7.6728e-05
299	3.434-132.9	3.434	132.9	3300	0.718009	7.88852e-05
300	3.434-132.9	3.434	132.9	3600	0.684806	8.08807e-05
301	4.734-121.7	4.734	121.7	300	3.17293	1.42372e-05
302	4.734-121.7	4.734	121.7	600	2.51402	1.6698e-05
303	4.734-121.7	4.734	121.7	900	2.13427	1.86768e-05
304	4.734-121.7	4.734	121.7	1200	1.88041	2.03667e-05
305	4.734-121.7	4.734	121.7	1500	1.69529	2.18578e-05
306	4.734-121.7	4.734	121.7	1800	1.55338	2.31907e-05
307	4.734-121.7	4.734	121.7	2100	1.43947	2.44131e-05
308	4.734-121.7	4.734	121.7	2400	1.34632	2.5533e-05
309	4.734-121.7	4.734	121.7	2700	1.26826	2.65706e-05
310	4.734-121.7	4.734	121.7	3000	1.20096	2.755e-05
311	4.734-121.7	4.734	121.7	3300	1.14288	2.84665e-05
312	4.734-121.7	4.734	121.7	3600	1.0916	2.93375e-05
313	2.705-127.7	2.705	127.7	300	2.06747	4.47034e-05
314	2.705-127.7	2.705	127.7	600	1.72242	5.02678e-05
315	2.705-127.7	2.705	127.7	900	1.50106	5.48565e-05
316	2.705-127.7	2.705	127.7	1200	1.3437	5.87942e-05
317	2.705-127.7	2.705	127.7	1500	1.22315	6.23135e-05
318	2.705-127.7	2.705	127.7	1800	1.12896	6.54392e-05
319	2.705-127.7	2.705	127.7	2100	1.05224	6.82746e-05
320	2.705-127.7	2.705	127.7	2400	0.988922	7.08473e-05
321	2.705-127.7	2.705	127.7	2700	0.93472	7.32436e-05
322	2.705-127.7	2.705	127.7	3000	0.887631	7.54854e-05
323	2.705-127.7	2.705	127.7	3300	0.846474	7.75813e-05
324	2.705-127.7	2.705	127.7	3600	0.810259	7.95456e-05
325	4.432-127.5	4.432	127.5	300	2.71805	2.16897e-05
326	4.432-127.5	4.432	127.5	600	2.09542	2.58081e-05
327	4.432-127.5	4.432	127.5	900	1.75404	2.90284e-05
328	4.432-127.5	4.432	127.5	1200	1.53227	3.17141e-05
329	4.432-127.5	4.432	127.5	1500	1.37312	3.40445e-05
330	4.432-127.5	4.432	127.5	1800	1.2523	3.61113e-05
331	4.432-127.5	4.432	127.5	2100	1.15627	3.79807e-05
332	4.432-127.5	4.432	127.5	2400	1.07808	3.96811e-05
333	4.432-127.5	4.432	127.5	2700	1.01275	4.12471e-05
334	4.432-127.5	4.432	127.5	3000	0.957325	4.26948e-05
335	4.432-127.5	4.432	127.5	3300	0.909391	4.4045e-05
336	4.432-127.5	4.432	127.5	3600	0.86696	4.53286e-05
337	2.516-136.4	2.516	136.4	300	1.6974	7.33695e-05
338	2.516-136.4	2.516	136.4	600	1.3446	8.43021e-05
339	2.516-136.4	2.516	136.4	900	1.1388	9.27806e-05
340	2.516-136.4	2.516	136.4	1200	1.0013	9.9709e-05
341	2.516-136.4	2.516	136.4	1500	0.901595	0.000105564
342	2.516-136.4	2.516	136.4	1800	0.824755	0.000110675
343	2.516-136.4	2.516	136.4	2100	0.763867	0.000115157
344	2.516-136.4	2.516	136.4	2400	0.713731	0.000119189
345	2.516-136.4	2.516	136.4	2700	0.671641	0.00012284
346	2.516-136.4	2.516	136.4	3000	0.63601	0.000126141
347	2.516-136.4	2.516	136.4	3300	0.605006	0.000129185
348	2.516-136.4	2.516	136.4	3600	0.577797	0.000131995
349	0.6574-121.0	0.6574	121	300	0.644196	0.000268764
350	0.6574-121.0	0.6574	121	600	0.631512	0.000271498
351	0.6574-121.0	0.6574	121	900	0.619337	0.00027427
352	0.6574-121.0	0.6574	121	1200	0.60805	0.000276964
353	0.6574-121.0	0.6574	121	1500	0.597331	0.000279517
354	0.6574-121.0	0.6574	121	1800	0.586974	0.000282042
355	0.6574-121.0	0.6574	121	2100	0.57717	0.000284504
356	0.6574-121.0	0.6574	121	2400	0.567686	0.000286913
357	0.6574-121.0	0.6574	121	2700	0.558688	0.000289244
358	0.6574-121.0	0.6574	121	3000	0.549991	0.000291502
359	0.6574-121.0	0.6574	121	3300	0.541781	0.000293715
360	0.6574-121.0	0.6574	121	3600	0.533873	0.000295892
361	4.288-139.1	4.288	139.1	300	1.9873	4.23452e-05
362	4.288-139.1	4.288	139.1	600	1.4394	5.1563e-05
363	4.288-139.1	4.288	139.1	900	1.17006	5.82183e-05
364	4.288-139.1	4.288	139.1	1200	1.00431	6.34721e-05
365	4.288-139.1	4.288	139.1	1500	0.889581	6.78315e-05
366	4.288-139.1	4.288	139.1	1800	0.804488	7.15579e-05
367	4.288-139.1	4.288	139.1	2100	0.738389	7.48043e-05
368	4.288-139.1	4.288	139.1	2400	0.685137	7.76846e-05
369	4.288-139.1	4.288	139.1	2700	0.641505	8.02459e-05
370	4.288-139.1	4.288	139.1	3000	0.604863	8.25553e-05
371	4.288-139.1	4.288	139.1	3300	0.573272	8.46726e-05
372	4.288-139.1	4.288	139.1	3600	0.546112	8.65943e-05
373	2.593-121.6	2.593	121.6	300	2.17427	3.58159e-05
374	2.593-121.6	2.593	121.6	600	1.90141	3.91263e-05
375	2.593-121.6	2.593	121.6	900	1.70551	4.20162e-05
376	2.593-121.6	2.593	121.6	1200	1.55676	4.45984e-05
377	2.593-121.6	2.593	121.6	1500	1.43965	4.6929e-05
378	2.593-121.6	2.593	121.6	1800	1.34368	4.90629e-05
379	2.593-121.6	2.593	121.6	2100	1.2634	5.10428e-05
380	2.593-121.6	2.593	121.6	2400	1.19535	5.28732e-05
381	2.593-121.6	2.593	121.6	2700	1.13702	5.45759e-05
382	2.593-121.6	2.593	121.6	3000	1.08569	5.61863e-05
383	2.593-121.6	2.593	121.6	3300	1.0404	5.7706e-05
384	2.593-121.6	2.593	121.6	3600	0.999216	5.91747e-05
385	2.77-132.0	2.77	132	300	1.94972	5.28291e-05
386	2.77-132.0	2.77	132	600	1.56964	6.05145e-05
387	2.77-132.0	2.77	132	900	1.34207	6.66157e-05
388	2.77-132.0	2.77	132	1200	1.18533	7.17682e-05
389	2.77-132.0	2.77	132	1500	1.07084	7.6188e-05
390	2.77-132.0	2.77	132	1800	0.982018	8.01008e-05
391	2.77-132.0	2.77	132	2100	0.910399	8.36182e-05
392	2.77-132.0	2.77	132	2400	0.851585	8.67928e-05
393	2.77-132.0	2.77	132	2700	0.802283	8.96853e-05
394	2.77-132.0	2.77	132	3000	0.759699	9.23705e-05
395	2.77-132.0	2.77	132	3300	0.723181	9.48296e-05
396	2.77-132.0	2.77	132	3600	0.690996	9.71268e-05
397	3.115-129.3	3.115	129.3	300	2.19114	3.9377e-05
398	3.115-129.3	3.115	129.3	600	1.76683	4.52466e-05
399	3.115-129.3	3.115	129.3	900	1.50982	4.99935e-05
400	3.115-129.3	3.115	129.3	1200	1.33506	5.39843e-05
401	3.115-129.3	3.115	129.3	1500	1.20644	5.74591e-05
402	3.115-129.3	3.115	129.3	1800	1.10624	6.05669e-05
403	3.115-129.3	3.115	129.3	2100	1.02592	6.3364e-05
404	3.115-129.3	3.115	129.3	2400	0.96004	6.58961e-05
405	3.115-129.3	3.115	129.3	2700	0.904281	6.82372e-05
406	3.115-129.3	3.115	129.3	3000	0.856488	7.04062e-05
407	3.115-129.3	3.115	129.3	3300	0.81501	7.24204e-05
408	3.115-129.3	3.115	129.3	3600	0.778966	7.42889e-05
409	3.464-129.5	3.464	129.5	300	2.31254	3.42067e-05
410	3.464-129.5	3.464	129.5	600	1.8283	3.98477e-05
411	3.464-129.5	3.464	129.5	900	1.54854	4.43098e-05
412	3.464-129.5	3.464	129.5	1200	1.36151	4.80521e-05
413	3.464-129.5	3.464	129.5	1500	1.22511	5.13042e-05
414	3.464-129.5	3.464	129.5	1800	1.1208	5.41749e-05
415	3.464-129.5	3.464	129.5	2100	1.03767	5.67522e-05
416	3.464-129.5	3.464	129.5	2400	0.96912	5.91075e-05
417	3.464-129.5	3.464	129.5	2700	0.91174	6.12632e-05
418	3.464-129.5	3.464	129.5	3000	0.862311	6.32747e-05
419	3.464-129.5	3.464	129.5	3300	0.819764	6.5135e-05
420	3.464-129.5	3.464	129.5	3600	0.78251	6.68703e-05
421	1.987-120.9	1.987	120.9	300	1.77428	5.26751e-05
422	1.987-120.9	1.987	120.9	600	1.61421	5.59961e-05
423	1.987-120.9	1.987	120.9	900	1.48923	5.89697e-05
424	1.987-120.9	1.987	120.9	1200	1.38782	6.16945e-05
425	1.987-120.9	1.987	120.9	1500	1.3025	6.42372e-05
426	1.987-120.9	1.987	120.9	1800	1.2309	6.65664e-05
427	1.987-120.9	1.987	120.9	2100	1.16864	6.87686e-05
428	1.987-120.9	1.987	120.9	2400	1.11464	7.08308e-05
429	1.987-120.9	1.987	120.9	2700	1.06742	7.27602e-05
430	1.987-120.9	1.987	120.9	3000	1.02527	7.45916e-05
431	1.987-120.9	1.987	120.9	3300	0.987346	7.63396e-05
432	1.987-120.9	1.987	120.9	3600	0.952891	7.80106e-05
433	4.992-129.7	4.992	129.7	300	2.70443	2.07819e-05
434	4.992-129.7	4.992	129.7	600	2.02319	2.51957e-05
435	4.992-129.7	4.992	129.7	900	1.6707	2.85662e-05
436	4.992-129.7	4.992	129.7	1200	1.44697	3.13513e-05
437	4.992-129.7	4.992	129.7	1500	1.29027	3.37278e-05
438	4.992-129.7	4.992	129.7	1800	1.17206	3.58315e-05
439	4.992-129.7	4.992	129.7	2100	1.07896	3.77217e-05
440	4.992-129.7	4.992	129.7	2400	1.00314	3.94443e-05
441	4.992-129.7	4.992	129.7	2700	0.940401	4.10171e-05
442	4.992-129.7	4.992	129.7	3000	0.887421	4.24638e-05
443	4.992-129.7	4.992	129.7	3300	0.84166	4.38141e-05
444	4.992-129.7	4.992	129.7	3600	0.801956	4.50695e-05
445	2.542-137.8	2.542	137.8	300	1.65652	7.70454e-05
446	2.542-137.8	2.542	137.8	600	1.29838	8.89287e-05
447	2.542-137.8	2.542	137.8	900	1.09379	9.80078e-05
448	2.542-137.8	2.542	137.8	1200	0.958667	0.000105354
449	2.542-137.8	2.542	137.8	1500	0.86089	0.000111558
450	2.542-137.8	2.542	137.8	1800	0.786506	0.000116894
451	2.542-137.8	2.542	137.8	2100	0.727334	0.000121592
452	2.542-137.8	2.542	137.8	2400	0.678948	0.000125775
453	2.542-137.8	2.542	137.8	2700	0.638768	0.000129511
454	2.542-137.8	2.542	137.8	3000	0.604547	0.000132907
455	2.542-137.8	2.542	137.8	3300	0.574999	0.000136007
456	2.542-137.8	2.542	137.8	3600	0.549302	0.000138841
457	4.861-135.7	4.861	135.7	300	2.27746	3.00895e-05
458	4.861-135.7	4.861	135.7	600	1.65553	3.68645e-05
459	4.861-135.7	4.861	135.7	900	1.3482	4.18588e-05
460	4.861-135.7	4.861	135.7	1200	1.15821	4.58664e-05
461	4.861-135.7	4.861	135.7	1500	1.0261	4.92492e-05
462	4.861-135.7	4.861	135.7	1800	0.927884	5.21777e-05
463	4.861-135.7	4.861	135.7	2100	0.851665	5.47524e-05
464	4.861-135.7	4.861	135.7	2400	0.789947	5.70685e-05
465	4.861-135.7	4.861	135.7	2700	0.739441	5.91405e-05
466	4.861-135.7	4.861	135.7	3000	0.696573	6.10456e-05
467	4.861-135.7	4.861	135.7	3300	0.660056	6.27841e-05
468	4.861-135.7	4.861	135.7	3600	0.628211	6.43978e-05
469	4.251-133.6	4.251	133.6	300	2.30467	3.20163e-05
470	4.251-133.6	4.251	133.6	600	1.72306	3.8579e-05
471	4.251-133.6	4.251	133.6	900	1.42073	4.35343e-05
472	4.251-133.6	4.251	133.6	1200	1.22867	4.75822e-05
473	4.251-133.6	4.251	133.6	1500	1.09374	5.10169e-05
474	4.251-133.6	4.251	133.6	1800	0.992383	5.40178e-05
475	4.251-133.6	4.251	133.6	2100	0.913081	5.66724e-05
476	4.251-133.6	4.251	133.6	2400	0.849017	5.90547e-05
477	4.251-133.6	4.251	133.6	2700	0.795939	6.12128e-05
478	4.251-133.6	4.251	133.6	3000	0.750666	6.32052e-05
479	4.251-133.6	4.251	133.6	3300	0.711755	6.50429e-05
480	4.251-133.6	4.251	133.6	3600	0.677924	6.67442e-05
481	4.583-135.7	4.583	135.7	300	2.2357	3.24818e-05
482	4.583-135.7	4.583	135.7	600	1.63605	3.95936e-05
483	4.583-135.7	4.583	135.7	900	1.33554	4.48561e-05
484	4.583-135.7	4.583	135.7	1200	1.14945	4.90732e-05
485	4.583-135.7	4.583	135.7	1500	1.0192	5.26475e-05
486	4.583-135.7	4.583	135.7	1800	0.922626	5.57269e-05
487	4.583-135.7	4.583	135.7	2100	0.8476	5.84316e-05
488	4.583-135.7	4.583	135.7	2400	0.786959	6.08549e-05
489	4.583-135.7	4.583	135.7	2700	0.736837	6.30454e-05
490	4.583-135.7	4.583	135.7	3000	0.694192	6.50579e-05
491	4.583-135.7	4.583	135.7	3300	0.657862	6.68964e-05
492	4.583-135.7	4.583	135.7	3600	0.626303	6.85935e-05
493	3.463-132.3	3.463	132.3	300	2.18002	3.94231e-05
494	3.463-132.3	3.463	132.3	600	1.69153	4.63394e-05
495	3.463-132.3	3.463	132.3	900	1.41895	5.17123e-05
496	3.463-132.3	3.463	132.3	1200	1.24	5.61473e-05
497	3.463-132.3	3.463	132.3	1500	1.1116	5.99466e-05
498	3.463-132.3	3.463	132.3	1800	1.01287	6.33158e-05
499	3.463-132.3	3.463	132.3	2100	0.935339	6.62978e-05
500	3.463-132.3	3.463	132.3	2400	0.872007	6.89948e-05
501	3.463-132.3	3.463	132.3	2700	0.819276	7.14414e-05
502	3.463-132.3	3.463	132.3	3000	0.774321	7.36985e-05
503	3.463-132.3	3.463	132.3	3300	0.735376	7.57909e-05
504	3.463-132.3	3.463	132.3	3600	0.7015	7.77251e-05
505	4.963-126.6	4.963	126.6	300	2.91444	1.75506e-05
506	4.963-126.6	4.963	126.6	600	2.22341	2.10645e-05
507	4.963-126.6	4.963	126.6	900	1.8523	2.38054e-05
508	4.963-126.6	4.963	126.6	1200	1.6135	2.60931e-05
509	4.963-126.6	4.963	126.6	1500	1.44271	2.8088e-05
510	4.963-126.6	4.963	126.6	1800	1.31317	2.98658e-05
511	4.963-126.6	4.963	126.6	2100	1.21187	3.14546e-05
512	4.963-126.6	4.963	126.6	2400	1.12912	3.29106e-05
513	4.963-126.6	4.963	126.6	2700	1.05965	3.42617e-05
514	4.963-126.6	4.963	126.6	3000	1.00135	3.55015e-05
515	4.963-126.6	4.963	126.6	3300	0.950757	3.66652e-05
516	4.963-126.6	4.963	126.6	3600	0.906588	3.77554e-05
517	2.968-131.4	2.968	131.4	300	2.05	4.66766e-05
518	2.968-131.4	2.968	131.4	600	1.63983	5.37556e-05
519	2.968-131.4	2.968	131.4	900	1.39698	5.93682e-05
520	2.968-131.4	2.968	131.4	1200	1.23192	6.4086e-05
521	2.968-131.4	2.968	131.4	1500	1.11067	6.81777e-05
522	2.968-131.4	2.968	131.4	1800	1.01765	7.1768e-05
523	2.968-131.4	2.968	131.4	2100	0.943136	7.49866e-05
524	2.968-131.4	2.968	131.4	2400	0.881572	7.79209e-05
525	2.968-131.4	2.968	131.4	2700	0.829701	8.06073e-05
526	2.968-131.4	2.968	131.4	3000	0.785321	8.30885e-05
527	2.968-131.4	2.968	131.4	3300	0.746996	8.53813e-05
528	2.968-131.4	2.968	131.4	3600	0.713167	8.75306e-05
529	3.145-139.7	3.145	139.7	300	1.75008	6.41934e-05
530	3.145-139.7	3.145	139.7	600	1.31271	7.60661e-05
531	3.145-139.7	3.145	139.7	900	1.08296	8.47864e-05
532	3.145-139.7	3.145	139.7	1200	0.936994	9.17214e-05
533	3.145-139.7	3.145	139.7	1500	0.835223	9.74261e-05
534	3.145-139.7	3.145	139.7	1800	0.758693	0.000102303
535	3.145-139.7	3.145	139.7	2100	0.698835	0.000106537
536	3.145-139.7	3.145	139.7	2400	0.650437	0.000110279
537	3.145-139.7	3.145	139.7	2700	0.610268	0.000113623
538	3.145-139.7	3.145	139.7	3000	0.576306	0.00011664
539	3.145-139.7	3.145	139.7	3300	0.547327	0.000119361
540	3.145-139.7	3.145	139.7	3600	0.52212	0.000121849
541	4.204-129.2	4.204	129.2	300	2.55563	2.5634e-05
542	4.204-129.2	4.204	129.2	600	1.96601	3.04765e-05
543	4.204-129.2	4.204	129.2	900	1.64259	3.42597e-05
544	4.204-129.2	4.204	129.2	1200	1.43213	3.74133e-05
545	4.204-129.2	4.204	129.2	1500	1.28231	4.01232e-05
546	4.204-129.2	4.204	129.2	1800	1.16888	4.25118e-05
547	4.204-129.2	4.204	129.2	2100	1.07864	4.46675e-05
548	4.204-129.2	4.204	129.2	2400	1.00526	4.66241e-05
549	4.204-129.2	4.204	129.2	2700	0.943759	4.84299e-05
550	4.204-129.2	4.204	129.2	3000	0.892017	5.00777e-05
551	4.204-129.2	4.204	129.2	3300	0.846833	5.16295e-05
552	4.204-129.2	4.204	129.2	3600	0.807762	5.30636e-05
553	2.706-128.6	2.706	128.6	300	2.03888	4.66021e-05
554	2.706-128.6	2.706	128.6	600	1.6882	5.25799e-05
555	2.706-128.6	2.706	128.6	900	1.46485	5.74954e-05
556	2.706-128.6	2.706	128.6	1200	1.30808	6.16789e-05
557	2.706-128.6	2.706	128.6	1500	1.19028	6.53516e-05
558	2.706-128.6	2.706	128.6	1800	1.09756	6.86297e-05
559	2.706-128.6	2.706	128.6	2100	1.02193	7.16139e-05
560	2.706-128.6	2.706	128.6	2400	0.959085	7.43418e-05
561	2.706-128.6	2.706	128.6	2700	0.905499	7.68681e-05
562	2.706-128.6	2.706	128.6	3000	0.859487	7.92085e-05
563	2.706-128.6	2.706	128.6	3300	0.819309	8.13946e-05
564	2.706-128.6	2.706	128.6	3600	0.783761	8.34486e-05
565	3.632-130.6	3.632	130.6	300	2.31418	3.38636e-05
566	3.632-130.6	3.632	130.6	600	1.80272	3.98073e-05
567	3.632-130.6	3.632	130.6	900	1.51502	4.44657e-05
568	3.632-130.6	3.632	130.6	1200	1.32617	4.83252e-05
569	3.632-130.6	3.632	130.6	1500	1.19049	5.16426e-05
570	3.632-130.6	3.632	130.6	1800	1.08627	5.45883e-05
571	3.632-130.6	3.632	130.6	2100	1.00366	5.72211e-05
572	3.632-130.6	3.632	130.6	2400	0.936065	5.96128e-05
573	3.632-130.6	3.632	130.6	2700	0.879585	6.18e-05
574	3.632-130.6	3.632	130.6	3000	0.831462	6.38175e-05
575	3.632-130.6	3.632	130.6	3300	0.790287	6.56719e-05
576	3.632-130.6	3.632	130.6	3600	0.753955	6.74153e-05
577	3.878-132.8	3.878	132.8	300	2.26564	3.47101e-05
578	3.878-132.8	3.878	132.8	600	1.72493	4.13396e-05
579	3.878-132.8	3.878	132.8	900	1.43387	4.64137e-05
580	3.878-132.8	3.878	132.8	1200	1.24611	5.05871e-05
581	3.878-132.8	3.878	132.8	1500	1.11312	5.41378e-05
582	3.878-132.8	3.878	132.8	1800	1.01253	5.72469e-05
583	3.878-132.8	3.878	132.8	2100	0.932699	6.00345e-05
584	3.878-132.8	3.878	132.8	2400	0.868099	6.25384e-05
585	3.878-132.8	3.878	132.8	2700	0.814539	6.48087e-05
586	3.878-132.8	3.878	132.8	3000	0.769385	6.68767e-05
587	3.878-132.8	3.878	132.8	3300	0.730009	6.88119e-05
588	3.878-132.8	3.878	132.8	3600	0.695916	7.05947e-05
589	2.555-131.6	2.555	131.6	300	1.87323	5.80086e-05
590	2.555-131.6	2.555	131.6	600	1.53286	6.57225e-05
591	2.555-131.6	2.555	131.6	900	1.32157	7.19541e-05
592	2.555-131.6	2.555	131.6	1200	1.17477	7.72074e-05
593	2.555-131.6	2.555	131.6	1500	1.06489	8.17886e-05
594	2.555-131.6	2.555	131.6	1800	0.979119	8.58457e-05
595	2.555-131.6	2.555	131.6	2100	0.909778	8.94939e-05
596	2.555-131.6	2.555	131.6	2400	0.852334	9.28104e-05
597	2.555-131.6	2.555	131.6	2700	0.804138	9.58268e-05
598	2.555-131.6	2.555	131.6	3000	0.762453	9.86237e-05
599	2.555-131.6	2.555	131.6	3300	0.726111	0.000101222
600	2.555-131.6	2.555	131.6	3600	0.694446	0.000103623
601	1.441-135.4	1.441	135.4	300	1.19765	0.000146273
602	1.441-135.4	1.441	135.4	600	1.0414	0.000158072
603	1.441-135.4	1.441	135.4	900	0.931085	0.000167938
604	1.441-135.4	1.441	135.4	1200	0.847798	0.000176437
605	1.441-135.4	1.441	135.4	1500	0.782157	0.000183906
606	1.441-135.4	1.441	135.4	1800	0.72941	0.000190474
607	1.441-135.4	1.441	135.4	2100	0.685164	0.000196428
608	1.441-135.4	1.441	135.4	2400	0.647957	0.000201789
609	1.441-135.4	1.441	135.4	2700	0.615919	0.000206683
610	1.441-135.4	1.441	135.4	3000	0.58796	0.000211178
611	1.441-135.4	1.441	135.4	3300	0.563297	0.000215337
612	1.441-135.4	1.441	135.4	3600	0.541328	0.000219205
613	1.877-120.4	1.877	120.4	300	1.69886	5.63485e-05
614	1.877-120.4	1.877	120.4	600	1.55952	5.95432e-05
615	1.877-120.4	1.877	120.4	900	1.448	6.24417e-05
616	1.877-120.4	1.877	120.4	1200	1.35602	6.51161e-05
617	1.877-120.4	1.877	120.4	1500	1.27912	6.7575e-05
618	1.877-120.4	1.877	120.4	1800	1.21265	6.98854e-05
619	1.877-120.4	1.877	120.4	2100	1.15504	7.20469e-05
620	1.877-120.4	1.877	120.4	2400	1.10422	7.41029e-05
621	1.877-120.4	1.877	120.4	2700	1.05927	7.60373e-05
622	1.877-120.4	1.877	120.4	3000	1.01914	7.78688e-05
623	1.877-120.4	1.877	120.4	3300	0.982914	7.96147e-05
624	1.877-120.4	1.877	120.4	3600	0.949668	8.12975e-05
625	2.625-136.5	2.625	136.5	300	1.73107	6.97713e-05
626	2.625-136.5	2.625	136.5	600	1.36173	8.05513e-05
627	2.625-136.5	2.625	136.5	900	1.14963	8.88451e-05
628	2.625-136.5	2.625	136.5	1200	1.00841	9.56319e-05
629	2.625-136.5	2.625	136.5	1500	0.906263	0.000101378
630	2.625-136.5	2.625	136.5	1800	0.828248	0.000106353
631	2.625-136.5	2.625	136.5	2100	0.766291	0.000110736
632	2.625-136.5	2.625	136.5	2400	0.715427	0.000114666
633	2.625-136.5	2.625	136.5	2700	0.673191	0.000118187
634	2.625-136.5	2.625	136.5	3000	0.637209	0.000121389
635	2.625-136.5	2.625	136.5	3300	0.605912	0.000124345
636	2.625-136.5	2.625	136.5	3600	0.578789	0.000127047
637	0.888-134.8	0.888	134.8	300	0.811262	0.000264152
638	0.888-134.8	0.888	134.8	600	0.750163	0.000274779
639	0.888-134.8	0.888	134.8	900	0.70057	0.000284165
640	0.888-134.8	0.888	134.8	1200	0.659518	0.000292542
641	0.888-134.8	0.888	134.8	1500	0.624373	0.00030018
642	0.888-134.8	0.888	134.8	1800	0.594333	0.000307092
643	0.888-134.8	0.888	134.8	2100	0.568113	0.00031344
644	0.888-134.8	0.888	134.8	2400	0.544957	0.000319308
645	0.888-134.8	0.888	134.8	2700	0.524169	0.000324782
646	0.888-134.8	0.888	134.8	3000	0.505725	0.000329813
647	0.888-134.8	0.888	134.8	3300	0.488954	0.000334555
648	0.888-134.8	0.888	134.8	3600	0.4737	0.000339003
649	4.736-133.0	4.736	133	300	2.435	2.68296e-05
650	4.736-133.0	4.736	133	600	1.80068	3.26338e-05
651	4.736-133.0	4.736	133	900	1.47833	3.69878e-05
652	4.736-133.0	4.736	133	1200	1.27523	4.055e-05
653	4.736-133.0	4.736	133	1500	1.13401	4.35582e-05
654	4.736-133.0	4.736	133	1800	1.0274	4.62076e-05
655	4.736-133.0	4.736	133	2100	0.944074	4.85633e-05
656	4.736-133.0	4.736	133	2400	0.877124	5.0672e-05
657	4.736-133.0	4.736	133	2700	0.821475	5.25966e-05
658	4.736-133.0	4.736	133	3000	0.774128	5.43747e-05
659	4.736-133.0	4.736	133	3300	0.733991	5.5996e-05
660	4.736-133.0	4.736	133	3600	0.699001	5.75042e-05
661	2.383-134.2	2.383	134.2	300	1.7167	7.16073e-05
662	2.383-134.2	2.383	134.2	600	1.39373	8.1232e-05
663	2.383-134.2	2.383	134.2	900	1.19624	8.88751e-05
664	2.383-134.2	2.383	134.2	1200	1.05955	9.5282e-05
665	2.383-134.2	2.383	134.2	1500	0.958804	0.000100769
666	2.383-134.2	2.383	134.2	1800	0.880792	0.000105569
667	2.383-134.2	2.383	134.2	2100	0.817551	0.000109886
668	2.383-134.2	2.383	134.2	2400	0.765529	0.000113762
669	2.383-134.2	2.383	134.2	2700	0.721715	0.000117286
670	2.383-134.2	2.383	134.2	3000	0.683878	0.000120541
671	2.383-134.2	2.383	134.2	3300	0.651324	0.000123513
672	2.383-134.2	2.383	134.2	3600	0.622744	0.000126269
673	2.146-136.9	2.146	136.9	300	1.53439	9.22163e-05
674	2.146-136.9	2.146	136.9	600	1.24261	0.000104262
675	2.146-136.9	2.146	136.9	900	1.06466	0.000113728
676	2.146-136.9	2.146	136.9	1200	0.942868	0.000121512
677	2.146-136.9	2.146	136.9	1500	0.852911	0.000128143
678	2.146-136.9	2.146	136.9	1800	0.783022	0.000133925
679	2.146-136.9	2.146	136.9	2100	0.726979	0.000139034
680	2.146-136.9	2.146	136.9	2400	0.680899	0.000143582
681	2.146-136.9	2.146	136.9	2700	0.642118	0.000147697
682	2.146-136.9	2.146	136.9	3000	0.608964	0.00015143
683	2.146-136.9	2.146	136.9	3300	0.580167	0.000154853
684	2.146-136.9	2.146	136.9	3600	0.554965	0.000157998
685	2.291-125.6	2.291	125.6	300	1.89597	5.1979e-05
686	2.291-125.6	2.291	125.6	600	1.64584	5.68923e-05
687	2.291-125.6	2.291	125.6	900	1.4686	6.11595e-05
688	2.291-125.6	2.291	125.6	1200	1.33668	6.48724e-05
689	2.291-125.6	2.291	125.6	1500	1.23285	6.82118e-05
690	2.291-125.6	2.291	125.6	1800	1.14796	7.12672e-05
691	2.291-125.6	2.291	125.6	2100	1.07777	7.40495e-05
692	2.291-125.6	2.291	125.6	2400	1.01801	7.66396e-05
693	2.291-125.6	2.291	125.6	2700	0.966274	7.9061e-05
694	2.291-125.6	2.291	125.6	3000	0.921639	8.13029e-05
695	2.291-125.6	2.291	125.6	3300	0.882267	8.34083e-05
696	2.291-125.6	2.291	125.6	3600	0.846878	8.54122e-05
697	2.579-130.1	2.579	130.1	300	1.93126	5.35119e-05
698	2.579-130.1	2.579	130.1	600	1.59473	6.03576e-05
699	2.579-130.1	2.579	130.1	900	1.38185	6.5952e-05
700	2.579-130.1	2.579	130.1	1200	1.23235	7.07097e-05
701	2.579-130.1	2.579	130.1	1500	1.11954	7.48921e-05
702	2.579-130.1	2.579	130.1	1800	1.03177	7.85843e-05
703	2.579-130.1	2.579	130.1	2100	0.959913	8.19496e-05
704	2.579-130.1	2.579	130.1	2400	0.900749	8.49892e-05
705	2.579-130.1	2.579	130.1	2700	0.850328	8.77979e-05
706	2.579-130.1	2.579	130.1	3000	0.806781	9.04071e-05
707	2.579-130.1	2.579	130.1	3300	0.768822	9.28343e-05
708	2.579-130.1	2.579	130.1	3600	0.735537	9.50925e-05
709	4.085-132.3	4.085	132.3	300	2.34756	3.14865e-05
710	4.085-132.3	4.085	132.3	600	1.77757	3.76763e-05
711	4.085-132.3	4.085	132.3	900	1.47356	4.24221e-05
712	4.085-132.3	4.085	132.3	1200	1.27901	4.63094e-05
713	4.085-132.3	4.085	132.3	1500	1.14101	4.96388e-05
714	4.085-132.3	4.085	132.3	1800	1.03769	5.25309e-05
715	4.085-132.3	4.085	132.3	2100	0.956445	5.5105e-05
716	4.085-132.3	4.085	132.3	2400	0.890035	5.74429e-05
717	4.085-132.3	4.085	132.3	2700	0.834915	5.95694e-05
718	4.085-132.3	4.085	132.3	3000	0.78812	6.15225e-05
719	4.085-132.3	4.085	132.3	3300	0.747717	6.33345e-05
720	4.085-132.3	4.085	132.3	3600	0.712613	6.50121e-05
721	2.258-124.3	2.258	124.3	300	1.90424	5.01204e-05
722	2.258-124.3	2.258	124.3	600	1.66961	5.45504e-05
723	2.258-124.3	2.258	124.3	900	1.5006	5.84033e-05
724	2.258-124.3	2.258	124.3	1200	1.37243	6.17989e-05
725	2.258-124.3	2.258	124.3	1500	1.26992	6.48758e-05
726	2.258-124.3	2.258	124.3	1800	1.1853	6.77178e-05
727	2.258-124.3	2.258	124.3	2100	1.11474	7.03262e-05
728	2.258-124.3	2.258	124.3	2400	1.05509	7.27299e-05
729	2.258-124.3	2.258	124.3	2700	1.00339	7.49776e-05
730	2.258-124.3	2.258	124.3	3000	0.958019	7.70929e-05
731	2.258-124.3	2.258	124.3	3300	0.917705	7.90948e-05
732	2.258-124.3	2.258	124.3	3600	0.88194	8.09795e-05
733	4.12-125.7	4.12	125.7	300	2.72958	2.18282e-05
734	4.12-125.7	4.12	125.7	600	2.15461	2.55841e-05
735	4.12-125.7	4.12	125.7	900	1.82412	2.85838e-05
736	4.12-125.7	4.12	125.7	1200	1.60429	3.11111e-05
737	4.12-125.7	4.12	125.7	1500	1.44451	3.3322e-05
738	4.12-125.7	4.12	125.7	1800	1.32176	3.52963e-05
739	4.12-125.7	4.12	125.7	2100	1.22437	3.70756e-05
740	4.12-125.7	4.12	125.7	2400	1.14337	3.87267e-05
741	4.12-125.7	4.12	125.7	2700	1.07528	4.02574e-05
742	4.12-125.7	4.12	125.7	3000	1.0176	4.16693e-05
743	4.12-125.7	4.12	125.7	3300	0.967667	4.29891e-05
744	4.12-125.7	4.12	125.7	3600	0.923986	4.42268e-05
745	4.472-124.6	4.472	124.6	300	2.90511	1.82334e-05
746	4.472-124.6	4.472	124.6	600	2.28155	2.14731e-05
747	4.472-124.6	4.472	124.6	900	1.92743	2.4058e-05
748	4.472-124.6	4.472	124.6	1200	1.69253	2.62461e-05
749	4.472-124.6	4.472	124.6	1500	1.52175	2.81697e-05
750	4.472-124.6	4.472	124.6	1800	1.3917	2.98785e-05
751	4.472-124.6	4.472	124.6	2100	1.28794	3.14322e-05
752	4.472-124.6	4.472	124.6	2400	1.2034	3.28477e-05
753	4.472-124.6	4.472	124.6	2700	1.13182	3.41713e-05
754	4.472-124.6	4.472	124.6	3000	1.0711	3.53984e-05
755	4.472-124.6	4.472	124.6	3300	1.01807	3.65574e-05
756	4.472-124.6	4.472	124.6	3600	0.972102	3.76361e-05
757	2.666-120.2	2.666	120.2	300	2.25478	3.206e-05
758	2.666-120.2	2.666	120.2	600	1.98122	3.49408e-05
759	2.666-120.2	2.666	120.2	900	1.784	3.74572e-05
760	2.666-120.2	2.666	120.2	1200	1.6317	3.97363e-05
761	2.666-120.2	2.666	120.2	1500	1.51094	4.1798e-05
762	2.666-120.2	2.666	120.2	1800	1.41298	4.36717e-05
763	2.666-120.2	2.666	120.2	2100	1.33036	4.54187e-05
764	2.666-120.2	2.666	120.2	2400	1.25978	4.70544e-05
765	2.666-120.2	2.666	120.2	2700	1.19853	4.85918e-05
766	2.666-120.2	2.666	120.2	3000	1.14477	5.00426e-05
767	2.666-120.2	2.666	120.2	3300	1.09746	5.14092e-05
768	2.666-120.2	2.666	120.2	3600	1.05499	5.27135e-05
769	3.427-132.3	3.427	132.3	300	2.16848	4.0007e-05
770	3.427-132.3	3.427	132.3	600	1.68525	4.69712e-05
771	3.427-132.3	3.427	132.3	900	1.41558	5.23669e-05
772	3.427-132.3	3.427	132.3	1200	1.23754	5.68427e-05
773	3.427-132.3	3.427	132.3	1500	1.10983	6.06704e-05
774	3.427-132.3	3.427	132.3	1800	1.01173	6.40587e-05
775	3.427-132.3	3.427	132.3	2100	0.934248	6.70718e-05
776	3.427-132.3	3.427	132.3	2400	0.871147	6.97856e-05
777	3.427-132.3	3.427	132.3	2700	0.818069	7.22762e-05
778	3.427-132.3	3.427	132.3	3000	0.773088	7.4559e-05
779	3.427-132.3	3.427	132.3	3300	0.734521	7.66575e-05
780	3.427-132.3	3.427	132.3	3600	0.70068	7.86123e-05
781	3.493-125.0	3.493	125	300	2.52861	2.68287e-05
782	3.493-125.0	3.493	125	600	2.0603	3.07411e-05
783	3.493-125.0	3.493	125	900	1.77334	3.39484e-05
784	3.493-125.0	3.493	125	1200	1.57499	3.66926e-05
785	3.493-125.0	3.493	125	1500	1.42674	3.91257e-05
786	3.493-125.0	3.493	125	1800	1.3115	4.13083e-05
787	3.493-125.0	3.493	125	2100	1.21938	4.32743e-05
788	3.493-125.0	3.493	125	2400	1.14266	4.50918e-05
789	3.493-125.0	3.493	125	2700	1.07783	4.67749e-05
790	3.493-125.0	3.493	125	3000	1.02244	4.8335e-05
791	3.493-125.0	3.493	125	3300	0.973733	4.98131e-05
792	3.493-125.0	3.493	125	3600	0.931016	5.12001e-05
793	4.259-133.7	4.259	133.7	300	2.30139	3.21087e-05
794	4.259-133.7	4.259	133.7	600	1.7184	3.87168e-05
795	4.259-133.7	4.259	133.7	900	1.41536	4.3707e-05
796	4.259-133.7	4.259	133.7	1200	1.22455	4.77519e-05
797	4.259-133.7	4.259	133.7	1500	1.08989	5.11992e-05
798	4.259-133.7	4.259	133.7	1800	0.988517	5.42148e-05
799	4.259-133.7	4.259	133.7	2100	0.909248	5.68828e-05
800	4.259-133.7	4.259	133.7	2400	0.845349	5.92734e-05
801	4.259-133.7	4.259	133.7	2700	0.792262	6.14467e-05
802	4.259-133.7	4.259	133.7	3000	0.747391	6.34349e-05
803	4.259-133.7	4.259	133.7	3300	0.708691	6.52759e-05
804	4.259-133.7	4.259	133.7	3600	0.675313	6.69653e-05
805	2.127-135.7	2.127	135.7	300	1.55988	8.87802e-05
806	2.127-135.7	2.127	135.7	600	1.27579	9.99316e-05
807	2.127-135.7	2.127	135.7	900	1.09886	0.000108814
808	2.127-135.7	2.127	135.7	1200	0.975835	0.000116228
809	2.127-135.7	2.127	135.7	1500	0.884256	0.000122581
810	2.127-135.7	2.127	135.7	1800	0.813201	0.000128114
811	2.127-135.7	2.127	135.7	2100	0.756261	0.000132999
812	2.127-135.7	2.127	135.7	2400	0.708968	0.000137402
813	2.127-135.7	2.127	135.7	2700	0.669204	0.000141375
814	2.127-135.7	2.127	135.7	3000	0.635041	0.00014501
815	2.127-135.7	2.127	135.7	3300	0.604958	0.000148396
816	2.127-135.7	2.127	135.7	3600	0.57876	0.000151497
817	0.6706-126.7	0.6706	126.7	300	0.648843	0.000304121
818	0.6706-126.7	0.6706	126.7	600	0.629107	0.000308869
819	0.6706-126.7	0.6706	126.7	900	0.610597	0.000313497
820	0.6706-126.7	0.6706	126.7	1200	0.593707	0.000317791
821	0.6706-126.7	0.6706	126.7	1500	0.577823	0.00032199
822	0.6706-126.7	0.6706	126.7	1800	0.563297	0.000325984
823	0.6706-126.7	0.6706	126.7	2100	0.549867	0.000329777
824	0.6706-126.7	0.6706	126.7	2400	0.537266	0.000333433
825	0.6706-126.7	0.6706	126.7	2700	0.525411	0.000336953
826	0.6706-126.7	0.6706	126.7	3000	0.514352	0.000340312
827	0.6706-126.7	0.6706	126.7	3300	0.503949	0.000343548
828	0.6706-126.7	0.6706	126.7	3600	0.494158	0.000346671
829	2.667-125.3	2.667	125.3	300	2.11845	4.08114e-05
830	2.667-125.3	2.667	125.3	600	1.79997	4.53811e-05
831	2.667-125.3	2.667	125.3	900	1.58723	4.92126e-05
832	2.667-125.3	2.667	125.3	1200	1.43155	5.2562e-05
833	2.667-125.3	2.667	125.3	1500	1.31082	5.55745e-05
834	2.667-125.3	2.667	125.3	1800	1.21481	5.82845e-05
835	2.667-125.3	2.667	125.3	2100	1.13646	6.07451e-05
836	2.667-125.3	2.667	125.3	2400	1.06982	6.30413e-05
837	2.667-125.3	2.667	125.3	2700	1.01346	6.51551e-05
838	2.667-125.3	2.667	125.3	3000	0.964238	6.71415e-05
839	2.667-125.3	2.667	125.3	3300	0.921353	6.89949e-05
840	2.667-125.3	2.667	125.3	3600	0.882788	7.07668e-05
841	3.214-121.6	3.214	121.6	300	2.53112	2.55986e-05
842	3.214-121.6	3.214	121.6	600	2.14086	2.86524e-05
843	3.214-121.6	3.214	121.6	900	1.88211	3.12267e-05
844	3.214-121.6	3.214	121.6	1200	1.69489	3.34799e-05
845	3.214-121.6	3.214	121.6	1500	1.55154	3.54985e-05
846	3.214-121.6	3.214	121.6	1800	1.43707	3.73366e-05
847	3.214-121.6	3.214	121.6	2100	1.34324	3.90244e-05
848	3.214-121.6	3.214	121.6	2400	1.26462	4.05875e-05
849	3.214-121.6	3.214	121.6	2700	1.19728	4.20504e-05
850	3.214-121.6	3.214	121.6	3000	1.13902	4.34213e-05
851	3.214-121.6	3.214	121.6	3300	1.08816	4.47084e-05
852	3.214-121.6	3.214	121.6	3600	1.04284	4.59362e-05
853	4.722-129.3	4.722	129.3	300	2.67422	2.19355e-05
854	4.722-129.3	4.722	129.3	600	2.02108	2.64206e-05
855	4.722-129.3	4.722	129.3	900	1.67685	2.986e-05
856	4.722-129.3	4.722	129.3	1200	1.45544	3.27258e-05
857	4.722-129.3	4.722	129.3	1500	1.29922	3.51845e-05
858	4.722-129.3	4.722	129.3	1800	1.18191	3.73468e-05
859	4.722-129.3	4.722	129.3	2100	1.08838	3.93102e-05
860	4.722-129.3	4.722	129.3	2400	1.01266	4.10873e-05
861	4.722-129.3	4.722	129.3	2700	0.950116	4.27057e-05
862	4.722-129.3	4.722	129.3	3000	0.896914	4.42053e-05
863	4.722-129.3	4.722	129.3	3300	0.850452	4.56195e-05
864	4.722-129.3	4.722	129.3	3600	0.81075	4.69147e-05
865	0.9913-123.0	0.9913	123	300	0.947103	0.000162509
866	0.9913-123.0	0.9913	123	600	0.907682	0.000166588
867	0.9913-123.0	0.9913	123	900	0.872312	0.000170422
868	0.9913-123.0	0.9913	123	1200	0.840844	0.000173978
869	0.9913-123.0	0.9913	123	1500	0.812452	0.000177385
870	0.9913-123.0	0.9913	123	1800	0.786557	0.000180606
871	0.9913-123.0	0.9913	123	2100	0.762657	0.000183716
872	0.9913-123.0	0.9913	123	2400	0.740633	0.000186684
873	0.9913-123.0	0.9913	123	2700	0.720378	0.00018953
874	0.9913-123.0	0.9913	123	3000	0.701684	0.000192236
875	0.9913-123.0	0.9913	123	3300	0.684172	0.000194864
876	0.9913-123.0	0.9913	123	3600	0.667948	0.000197372
877	3.64-127.7	3.64	127.7	300	2.46101	2.90497e-05
878	3.64-127.7	3.64	127.7	600	1.95507	3.38016e-05
879	3.64-127.7	3.64	127.7	900	1.65915	3.76156e-05
880	3.64-127.7	3.64	127.7	1200	1.46092	4.08279e-05
881	3.64-127.7	3.64	127.7	1500	1.31689	4.36137e-05
882	3.64-127.7	3.64	127.7	1800	1.2053	4.61058e-05
883	3.64-127.7	3.64	127.7	2100	1.11672	4.83429e-05
884	3.64-127.7	3.64	127.7	2400	1.04359	5.03927e-05
885	3.64-127.7	3.64	127.7	2700	0.98181	5.2293e-05
886	3.64-127.7	3.64	127.7	3000	0.929482	5.40435e-05
887	3.64-127.7	3.64	127.7	3300	0.883893	5.56819e-05
888	3.64-127.7	3.64	127.7	3600	0.843865	5.72196e-05
889	2.141-132.9	2.141	132.9	300	1.63979	7.83769e-05
890	2.141-132.9	2.141	132.9	600	1.36703	8.74592e-05
891	2.141-132.9	2.141	132.9	900	1.19044	9.48903e-05
892	2.141-132.9	2.141	132.9	1200	1.06513	0.000101172
893	2.141-132.9	2.141	132.9	1500	0.970077	0.000106658
894	2.141-132.9	2.141	132.9	1800	0.895145	0.000111515
895	2.141-132.9	2.141	132.9	2100	0.834308	0.000115861
896	2.141-132.9	2.141	132.9	2400	0.783331	0.000119828
897	2.141-132.9	2.141	132.9	2700	0.740374	0.000123432
898	2.141-132.9	2.141	132.9	3000	0.703249	0.000126755
899	2.141-132.9	2.141	132.9	3300	0.671098	0.000129803
900	2.141-132.9	2.141	132.9	3600	0.642447	0.000132671
901	1.647-139.2	1.647	139.2	300	1.24986	0.00014084
902	1.647-139.2	1.647	139.2	600	1.03696	0.000155959
903	1.647-139.2	1.647	139.2	900	0.900849	0.00016792
904	1.647-139.2	1.647	139.2	1200	0.804977	0.000177772
905	1.647-139.2	1.647	139.2	1500	0.7334	0.000186082
906	1.647-139.2	1.647	139.2	1800	0.677055	0.000193288
907	1.647-139.2	1.647	139.2	2100	0.631307	0.00019964
908	1.647-139.2	1.647	139.2	2400	0.593411	0.000205282
909	1.647-139.2	1.647	139.2	2700	0.56147	0.000210333
910	1.647-139.2	1.647	139.2	3000	0.533917	0.000214925
911	1.647-139.2	1.647	139.2	3300	0.509985	0.000219093
912	1.647-139.2	1.647	139.2	3600	0.488976	0.000222903
913	2.999-126.2	2.999	126.2	300	2.2606	3.57473e-05
914	2.999-126.2	2.999	126.2	600	1.87182	4.04378e-05
915	2.999-126.2	2.999	126.2	900	1.62604	4.42962e-05
916	2.999-126.2	2.999	126.2	1200	1.45213	4.76249e-05
917	2.999-126.2	2.999	126.2	1500	1.32094	5.05699e-05
918	2.999-126.2	2.999	126.2	1800	1.21837	5.3199e-05
919	2.999-126.2	2.999	126.2	2100	1.13473	5.56032e-05
920	2.999-126.2	2.999	126.2	2400	1.06505	5.78125e-05
921	2.999-126.2	2.999	126.2	2700	1.00601	5.98561e-05
922	2.999-126.2	2.999	126.2	3000	0.955158	6.17572e-05
923	2.999-126.2	2.999	126.2	3300	0.910599	6.35425e-05
924	2.999-126.2	2.999	126.2	3600	0.871515	6.52138e-05
925	3.539-124.7	3.539	124.7	300	2.56108	2.59015e-05
926	3.539-124.7	3.539	124.7	600	2.08765	2.96912e-05
927	3.539-124.7	3.539	124.7	900	1.79661	3.27991e-05
928	3.539-124.7	3.539	124.7	1200	1.59556	3.54641e-05
929	3.539-124.7	3.539	124.7	1500	1.44616	3.78108e-05
930	3.539-124.7	3.539	124.7	1800	1.33	3.99164e-05
931	3.539-124.7	3.539	124.7	2100	1.23569	4.1844e-05
932	3.539-124.7	3.539	124.7	2400	1.15726	4.36253e-05
933	3.539-124.7	3.539	124.7	2700	1.09168	4.52609e-05
934	3.539-124.7	3.539	124.7	3000	1.03494	4.67953e-05
935	3.539-124.7	3.539	124.7	3300	0.98595	4.82243e-05
936	3.539-124.7	3.539	124.7	3600	0.942487	4.95795e-05
937	4.241-136.4	4.241	136.4	300	2.13684	3.72745e-05
938	4.241-136.4	4.241	136.4	600	1.57228	4.51709e-05
939	4.241-136.4	4.241	136.4	900	1.28704	5.1002e-05
940	4.241-136.4	4.241	136.4	1200	1.1079	5.57087e-05
941	4.241-136.4	4.241	136.4	1500	0.983825	5.96364e-05
942	4.241-136.4	4.241	136.4	1800	0.891432	6.30184e-05
943	4.241-136.4	4.241	136.4	2100	0.819454	6.59873e-05
944	4.241-136.4	4.241	136.4	2400	0.761221	6.86426e-05
945	4.241-136.4	4.241	136.4	2700	0.712507	7.10658e-05
946	4.241-136.4	4.241	136.4	3000	0.671871	7.32446e-05
947	4.241-136.4	4.241	136.4	3300	0.636976	7.5244e-05
948	4.241-136.4	4.241	136.4	3600	0.606584	7.70914e-05
949	1.443-138.7	1.443	138.7	300	1.14923	0.000163123
950	1.443-138.7	1.443	138.7	600	0.977419	0.000177922
951	1.443-138.7	1.443	138.7	900	0.861571	0.000189937
952	1.443-138.7	1.443	138.7	1200	0.777372	0.000199971
953	1.443-138.7	1.443	138.7	1500	0.712769	0.000208573
954	1.443-138.7	1.443	138.7	1800	0.661077	0.000216108
955	1.443-138.7	1.443	138.7	2100	0.61887	0.00022276
956	1.443-138.7	1.443	138.7	2400	0.583569	0.000228691
957	1.443-138.7	1.443	138.7	2700	0.55346	0.000234041
958	1.443-138.7	1.443	138.7	3000	0.527553	0.00023888
959	1.443-138.7	1.443	138.7	3300	0.50488	0.000243298
960	1.443-138.7	1.443	138.7	3600	0.484865	0.000247356
961	3.332-120.3	3.332	120.3	300	2.63985	2.26499e-05
962	3.332-120.3	3.332	120.3	600	2.23754	2.53288e-05
963	3.332-120.3	3.332	120.3	900	1.97151	2.75882e-05
964	3.332-120.3	3.332	120.3	1200	1.77824	2.95712e-05
965	3.332-120.3	3.332	120.3	1500	1.62916	3.13588e-05
966	3.332-120.3	3.332	120.3	1800	1.51037	3.29837e-05
967	3.332-120.3	3.332	120.3	2100	1.4129	3.44783e-05
968	3.332-120.3	3.332	120.3	2400	1.33026	3.58782e-05
969	3.332-120.3	3.332	120.3	2700	1.26057	3.717e-05
970	3.332-120.3	3.332	120.3	3000	1.19969	3.83927e-05
971	3.332-120.3	3.332	120.3	3300	1.1466	3.95428e-05
972	3.332-120.3	3.332	120.3	3600	1.09965	4.06268e-05
973	1.098-131.2	1.098	131.2	300	0.99759	0.000182517
974	1.098-131.2	1.098	131.2	600	0.918693	0.000190952
975	1.098-131.2	1.098	131.2	900	0.855412	0.000198431
976	1.098-131.2	1.098	131.2	1200	0.80276	0.000205207
977	1.098-131.2	1.098	131.2	1500	0.757981	0.000211437
978	1.098-131.2	1.098	131.2	1800	0.71984	0.000217111
979	1.098-131.2	1.098	131.2	2100	0.686594	0.000222369
980	1.098-131.2	1.098	131.2	2400	0.657144	0.000227279
981	1.098-131.2	1.098	131.2	2700	0.63093	0.000231863
982	1.098-131.2	1.098	131.2	3000	0.6077	0.000236111
983	1.098-131.2	1.098	131.2	3300	0.586635	0.000240123
984	1.098-131.2	1.098	131.2	3600	0.567413	0.000243917
985	4.03-130.9	4.03	130.9	300	2.41008	2.97934e-05
986	4.03-130.9	4.03	130.9	600	1.84473	3.54617e-05
987	4.03-130.9	4.03	130.9	900	1.5389	3.98211e-05
988	4.03-130.9	4.03	130.9	1200	1.34011	4.34395e-05
989	4.03-130.9	4.03	130.9	1500	1.19815	4.65525e-05
990	4.03-130.9	4.03	130.9	1800	1.09085	4.92863e-05
991	4.03-130.9	4.03	130.9	2100	1.00633	5.17239e-05
992	4.03-130.9	4.03	130.9	2400	0.937458	5.39342e-05
993	4.03-130.9	4.03	130.9	2700	0.879557	5.59719e-05
994	4.03-130.9	4.03	130.9	3000	0.830861	5.78322e-05
995	4.03-130.9	4.03	130.9	3300	0.788732	5.95613e-05
996	4.03-130.9	4.03	130.9	3600	0.75202	6.11704e-05
997	3.467-124.6	3.467	124.6	300	2.53459	2.65811e-05
998	3.467-124.6	3.467	124.6	600	2.07348	3.03899e-05
999	3.467-124.6	3.467	124.6	900	1.78872	3.35136e-05
1000	3.467-124.6	3.467	124.6	1200	1.5902	3.62063e-05
1001	3.467-124.6	3.467	124.6	1500	1.44276	3.85764e-05
1002	3.467-124.6	3.467	124.6	1800	1.32756	4.07074e-05
1003	3.467-124.6	3.467	124.6	2100	1.23495	4.26371e-05
1004	3.467-124.6	3.467	124.6	2400	1.15702	4.4438e-05
1005	3.467-124.6	3.467	124.6	2700	1.09185	4.60926e-05
1006	3.467-124.6	3.467	124.6	3000	1.03614	4.76251e-05
1007	3.467-124.6	3.467	124.6	3300	0.986566	4.90926e-05
1008	3.467-124.6	3.467	124.6	3600	0.943305	5.04656e-05
1009	2.225-122.2	2.225	122.2	300	1.92282	4.67096e-05
1010	2.225-122.2	2.225	122.2	600	1.71204	5.03689e-05
1011	2.225-122.2	2.225	122.2	900	1.55529	5.3598e-05
1012	2.225-122.2	2.225	122.2	1200	1.43245	5.6499e-05
1013	2.225-122.2	2.225	122.2	1500	1.33353	5.9128e-05
1014	2.225-122.2	2.225	122.2	1800	1.25083	6.15775e-05
1015	2.225-122.2	2.225	122.2	2100	1.18116	6.38374e-05
1016	2.225-122.2	2.225	122.2	2400	1.12056	6.59688e-05
1017	2.225-122.2	2.225	122.2	2700	1.06802	6.79649e-05
1018	2.225-122.2	2.225	122.2	3000	1.0222	6.98253e-05
1019	2.225-122.2	2.225	122.2	3300	0.981394	7.15878e-05
1020	2.225-122.2	2.225	122.2	3600	0.944878	7.32589e-05
1021	3.726-121.0	3.726	121	300	2.8091	1.97348e-05
1022	3.726-121.0	3.726	121	600	2.32817	2.2411e-05
1023	3.726-121.0	3.726	121	900	2.02373	2.4647e-05
1024	3.726-121.0	3.726	121	1200	1.80964	2.65823e-05
1025	3.726-121.0	3.726	121	1500	1.64561	2.83378e-05
1026	3.726-121.0	3.726	121	1800	1.51732	2.99224e-05
1027	3.726-121.0	3.726	121	2100	1.41397	3.13616e-05
1028	3.726-121.0	3.726	121	2400	1.32819	3.26891e-05
1029	3.726-121.0	3.726	121	2700	1.25479	3.39359e-05
1030	3.726-121.0	3.726	121	3000	1.19172	3.51022e-05
1031	3.726-121.0	3.726	121	3300	1.13698	3.61951e-05
1032	3.726-121.0	3.726	121	3600	1.08848	3.72335e-05
1033	3.345-122.1	3.345	122.1	300	2.57954	2.46877e-05
1034	3.345-122.1	3.345	122.1	600	2.15996	2.78206e-05
1035	3.345-122.1	3.345	122.1	900	1.88647	3.04581e-05
1036	3.345-122.1	3.345	122.1	1200	1.69324	3.2731e-05
1037	3.345-122.1	3.345	122.1	1500	1.54575	3.47693e-05
1038	3.345-122.1	3.345	122.1	1800	1.42908	3.66126e-05
1039	3.345-122.1	3.345	122.1	2100	1.33365	3.83098e-05
1040	3.345-122.1	3.345	122.1	2400	1.2543	3.98682e-05
1041	3.345-122.1	3.345	122.1	2700	1.18617	4.13324e-05
1042	3.345-122.1	3.345	122.1	3000	1.12729	4.27058e-05
1043	3.345-122.1	3.345	122.1	3300	1.07589	4.39946e-05
1044	3.345-122.1	3.345	122.1	3600	1.03052	4.5211e-05
1045	3.263-136.8	3.263	136.8	300	1.91084	5.3335e-05
1046	3.263-136.8	3.263	136.8	600	1.45315	6.30356e-05
1047	3.263-136.8	3.263	136.8	900	1.20571	7.03665e-05
1048	3.263-136.8	3.263	136.8	1200	1.04711	7.62725e-05
1049	3.263-136.8	3.263	136.8	1500	0.934981	8.12286e-05
1050	3.263-136.8	3.263	136.8	1800	0.850675	8.54896e-05
1051	3.263-136.8	3.263	136.8	2100	0.783859	8.92632e-05
1052	3.263-136.8	3.263	136.8	2400	0.729756	9.2621e-05
1053	3.263-136.8	3.263	136.8	2700	0.68514	9.56247e-05
1054	3.263-136.8	3.263	136.8	3000	0.647161	9.83645e-05
1055	3.263-136.8	3.263	136.8	3300	0.614384	0.00010088
1056	3.263-136.8	3.263	136.8	3600	0.586081	0.000103175
1057	0.8559-139.3	0.8559	139.3	300	0.761984	0.000308089
1058	0.8559-139.3	0.8559	139.3	600	0.692176	0.000322467
1059	0.8559-139.3	0.8559	139.3	900	0.638306	0.000334641
1060	0.8559-139.3	0.8559	139.3	1200	0.59475	0.000345333
1061	0.8559-139.3	0.8559	139.3	1500	0.558974	0.000354699
1062	0.8559-139.3	0.8559	139.3	1800	0.528943	0.000363024
1063	0.8559-139.3	0.8559	139.3	2100	0.503466	0.000370447
1064	0.8559-139.3	0.8559	139.3	2400	0.481025	0.000377258
1065	0.8559-139.3	0.8559	139.3	2700	0.461156	0.000383518
1066	0.8559-139.3	0.8559	139.3	3000	0.443694	0.000389213
1067	0.8559-139.3	0.8559	139.3	3300	0.428163	0.000394415
1068	0.8559-139.3	0.8559	139.3	3600	0.414188	0.00039923
1069	3.132-137.8	3.132	137.8	300	1.83121	5.8989e-05
1070	3.132-137.8	3.132	137.8	600	1.39075	6.96052e-05
1071	3.132-137.8	3.132	137.8	900	1.15437	7.75356e-05
1072	3.132-137.8	3.132	137.8	1200	1.00261	8.39082e-05
1073	3.132-137.8	3.132	137.8	1500	0.895395	8.92264e-05
1074	3.132-137.8	3.132	137.8	1800	0.81446	9.38097e-05
1075	3.132-137.8	3.132	137.8	2100	0.75062	9.78391e-05
1076	3.132-137.8	3.132	137.8	2400	0.698865	0.000101419
1077	3.132-137.8	3.132	137.8	2700	0.65593	0.000104626
1078	3.132-137.8	3.132	137.8	3000	0.619808	0.000107515
1079	3.132-137.8	3.132	137.8	3300	0.588443	0.000110183
1080	3.132-137.8	3.132	137.8	3600	0.561318	0.000112613
1081	4.365-120.6	4.365	120.6	300	3.10225	1.51363e-05
1082	4.365-120.6	4.365	120.6	600	2.51113	1.74949e-05
1083	4.365-120.6	4.365	120.6	900	2.1554	1.94244e-05
1084	4.365-120.6	4.365	120.6	1200	1.91224	2.10822e-05
1085	4.365-120.6	4.365	120.6	1500	1.73163	2.25582e-05
1086	4.365-120.6	4.365	120.6	1800	1.59091	2.38956e-05
1087	4.365-120.6	4.365	120.6	2100	1.47773	2.512e-05
1088	4.365-120.6	4.365	120.6	2400	1.38474	2.62425e-05
1089	4.365-120.6	4.365	120.6	2700	1.30656	2.72845e-05
1090	4.365-120.6	4.365	120.6	3000	1.23942	2.82612e-05
1091	4.365-120.6	4.365	120.6	3300	1.18065	2.9187e-05
1092	4.365-120.6	4.365	120.6	3600	1.12907	3.00602e-05
1093	4.459-137.6	4.459	137.6	300	2.09863	3.72769e-05
1094	4.459-137.6	4.459	137.6	600	1.5265	4.54259e-05
1095	4.459-137.6	4.459	137.6	900	1.24288	5.13881e-05
1096	4.459-137.6	4.459	137.6	1200	1.06734	5.61445e-05
1097	4.459-137.6	4.459	137.6	1500	0.945323	6.01289e-05
1098	4.459-137.6	4.459	137.6	1800	0.855031	6.35408e-05
1099	4.459-137.6	4.459	137.6	2100	0.784989	6.65217e-05
1100	4.459-137.6	4.459	137.6	2400	0.728159	6.91942e-05
1101	4.459-137.6	4.459	137.6	2700	0.68151	7.15843e-05
1102	4.459-137.6	4.459	137.6	3000	0.642167	7.37564e-05
1103	4.459-137.6	4.459	137.6	3300	0.608717	7.57259e-05
1104	4.459-137.6	4.459	137.6	3600	0.579721	7.75358e-05
1105	3.73-133.4	3.73	133.4	300	2.19923	3.77035e-05
1106	3.73-133.4	3.73	133.4	600	1.67543	4.48266e-05
1107	3.73-133.4	3.73	133.4	900	1.39423	5.02431e-05
1108	3.73-133.4	3.73	133.4	1200	1.21207	5.46969e-05
1109	3.73-133.4	3.73	133.4	1500	1.08234	5.85e-05
1110	3.73-133.4	3.73	133.4	1800	0.984218	6.1827e-05
1111	3.73-133.4	3.73	133.4	2100	0.907152	6.47749e-05
1112	3.73-133.4	3.73	133.4	2400	0.844221	6.74411e-05
1113	3.73-133.4	3.73	133.4	2700	0.792249	6.98434e-05
1114	3.73-133.4	3.73	133.4	3000	0.747829	7.20636e-05
1115	3.73-133.4	3.73	133.4	3300	0.70963	7.41083e-05
1116	3.73-133.4	3.73	133.4	3600	0.676465	7.59973e-05
1117	3.158-122.7	3.158	122.7	300	2.46494	2.77892e-05
1118	3.158-122.7	3.158	122.7	600	2.07404	3.11851e-05
1119	3.158-122.7	3.158	122.7	900	1.8179	3.40381e-05
1120	3.158-122.7	3.158	122.7	1200	1.63392	3.65256e-05
1121	3.158-122.7	3.158	122.7	1500	1.49364	3.87447e-05
1122	3.158-122.7	3.158	122.7	1800	1.38248	4.07478e-05
1123	3.158-122.7	3.158	122.7	2100	1.29104	4.25938e-05
1124	3.158-122.7	3.158	122.7	2400	1.21468	4.42951e-05
1125	3.158-122.7	3.158	122.7	2700	1.14893	4.58976e-05
1126	3.158-122.7	3.158	122.7	3000	1.09229	4.73937e-05
1127	3.158-122.7	3.158	122.7	3300	1.04292	4.87966e-05
1128	3.158-122.7	3.158	122.7	3600	0.999281	5.01211e-05
1129	4.695-126.6	4.695	126.6	300	2.84527	1.9e-05
1130	4.695-126.6	4.695	126.6	600	2.18987	2.26595e-05
1131	4.695-126.6	4.695	126.6	900	1.83094	2.55391e-05
1132	4.695-126.6	4.695	126.6	1200	1.59782	2.79515e-05
1133	4.695-126.6	4.695	126.6	1500	1.43126	3.00444e-05
1134	4.695-126.6	4.695	126.6	1800	1.30482	3.1903e-05
1135	4.695-126.6	4.695	126.6	2100	1.20391	3.35973e-05
1136	4.695-126.6	4.695	126.6	2400	1.12257	3.51261e-05
1137	4.695-126.6	4.695	126.6	2700	1.05473	3.65331e-05
1138	4.695-126.6	4.695	126.6	3000	0.996636	3.78491e-05
1139	4.695-126.6	4.695	126.6	3300	0.946586	3.90739e-05
1140	4.695-126.6	4.695	126.6	3600	0.902268	4.02394e-05
1141	4.79-120.2	4.79	120.2	300	3.28553	1.28335e-05
1142	4.79-120.2	4.79	120.2	600	2.62562	1.49815e-05
1143	4.79-120.2	4.79	120.2	900	2.23879	1.67213e-05
1144	4.79-120.2	4.79	120.2	1200	1.97724	1.8217e-05
1145	4.79-120.2	4.79	120.2	1500	1.78669	1.95312e-05
1146	4.79-120.2	4.79	120.2	1800	1.6387	2.07238e-05
1147	4.79-120.2	4.79	120.2	2100	1.52101	2.18076e-05
1148	4.79-120.2	4.79	120.2	2400	1.42375	2.28104e-05
1149	4.79-120.2	4.79	120.2	2700	1.3413	2.37506e-05
1150	4.79-120.2	4.79	120.2	3000	1.27034	2.46371e-05
1151	4.79-120.2	4.79	120.2	3300	1.20925	2.54654e-05
1152	4.79-120.2	4.79	120.2	3600	1.15582	2.62461e-05
1153	0.966-125.7	0.966	125.7	300	0.91553	0.00018345
1154	0.966-125.7	0.966	125.7	600	0.871427	0.000188545
1155	0.966-125.7	0.966	125.7	900	0.832586	0.000193371
1156	0.966-125.7	0.966	125.7	1200	0.798765	0.000197794
1157	0.966-125.7	0.966	125.7	1500	0.768183	0.000202027
1158	0.966-125.7	0.966	125.7	1800	0.740927	0.000205998
1159	0.966-125.7	0.966	125.7	2100	0.716093	0.000209771
1160	0.966-125.7	0.966	125.7	2400	0.693337	0.000213368
1161	0.966-125.7	0.966	125.7	2700	0.672343	0.00021683
1162	0.966-125.7	0.966	125.7	3000	0.653302	0.000220085
1163	0.966-125.7	0.966	125.7	3300	0.635728	0.000223192
1164	0.966-125.7	0.966	125.7	3600	0.619331	0.000226193
1165	1.596-120.1	1.596	120.1	300	1.478	7.18648e-05
1166	1.596-120.1	1.596	120.1	600	1.38196	7.49742e-05
1167	1.596-120.1	1.596	120.1	900	1.30002	7.79004e-05
1168	1.596-120.1	1.596	120.1	1200	1.23108	8.05976e-05
1169	1.596-120.1	1.596	120.1	1500	1.17155	8.31234e-05
1170	1.596-120.1	1.596	120.1	1800	1.11921	8.55028e-05
1171	1.596-120.1	1.596	120.1	2100	1.073	8.77517e-05
1172	1.596-120.1	1.596	120.1	2400	1.03134	8.99028e-05
1173	1.596-120.1	1.596	120.1	2700	0.994039	9.19478e-05
1174	1.596-120.1	1.596	120.1	3000	0.960228	9.3905e-05
1175	1.596-120.1	1.596	120.1	3300	0.929546	9.57569e-05
1176	1.596-120.1	1.596	120.1	3600	0.901028	9.75609e-05
1177	4.332-122.8	4.332	122.8	300	2.96684	1.72904e-05
1178	4.332-122.8	4.332	122.8	600	2.36698	2.01644e-05
1179	4.332-122.8	4.332	122.8	900	2.01516	2.24929e-05
1180	4.332-122.8	4.332	122.8	1200	1.77873	2.44706e-05
1181	4.332-122.8	4.332	122.8	1500	1.60625	2.62071e-05
1182	4.332-122.8	4.332	122.8	1800	1.47331	2.77661e-05
1183	4.332-122.8	4.332	122.8	2100	1.36603	2.91949e-05
1184	4.332-122.8	4.332	122.8	2400	1.27833	3.05e-05
1185	4.332-122.8	4.332	122.8	2700	1.20447	3.17128e-05
1186	4.332-122.8	4.332	122.8	3000	1.14127	3.28437e-05
1187	4.332-122.8	4.332	122.8	3300	1.08619	3.39126e-05
1188	4.332-122.8	4.332	122.8	3600	1.03796	3.49169e-05
1189	3.646-124.7	3.646	124.7	300	2.60614	2.47843e-05
1190	3.646-124.7	3.646	124.7	600	2.11351	2.85055e-05
1191	3.646-124.7	3.646	124.7	900	1.81458	3.15421e-05
1192	3.646-124.7	3.646	124.7	1200	1.60812	3.41572e-05
1193	3.646-124.7	3.646	124.7	1500	1.45638	3.64443e-05
1194	3.646-124.7	3.646	124.7	1800	1.33812	3.84999e-05
1195	3.646-124.7	3.646	124.7	2100	1.24307	4.03665e-05
1196	3.646-124.7	3.646	124.7	2400	1.16376	4.20998e-05
1197	3.646-124.7	3.646	124.7	2700	1.0976	4.36835e-05
1198	3.646-124.7	3.646	124.7	3000	1.04094	4.51599e-05
1199	3.646-124.7	3.646	124.7	3300	0.991012	4.65615e-05
1200	3.646-124.7	3.646	124.7	3600	0.947136	4.7882e-05
1201	4.84-125.0	4.84	125	300	2.98869	1.66288e-05
1202	4.84-125.0	4.84	125	600	2.31208	1.97884e-05
1203	4.84-125.0	4.84	125	900	1.9376	2.22936e-05
1204	4.84-125.0	4.84	125	1200	1.69448	2.43939e-05
1205	4.84-125.0	4.84	125	1500	1.51963	2.62284e-05
1206	4.84-125.0	4.84	125	1800	1.38659	2.78632e-05
1207	4.84-125.0	4.84	125	2100	1.28161	2.93382e-05
1208	4.84-125.0	4.84	125	2400	1.19566	3.06923e-05
1209	4.84-125.0	4.84	125	2700	1.12362	3.19477e-05
1210	4.84-125.0	4.84	125	3000	1.06223	3.31162e-05
1211	4.84-125.0	4.84	125	3300	1.00971	3.41991e-05
1212	4.84-125.0	4.84	125	3600	0.963368	3.5225e-05
1213	0.8947-126.4	0.8947	126.4	300	0.851028	0.000207744
1214	0.8947-126.4	0.8947	126.4	600	0.812724	0.000213011
1215	0.8947-126.4	0.8947	126.4	900	0.778599	0.000217984
1216	0.8947-126.4	0.8947	126.4	1200	0.748193	0.000222683
1217	0.8947-126.4	0.8947	126.4	1500	0.720722	0.000227132
1218	0.8947-126.4	0.8947	126.4	1800	0.696338	0.000231276
1219	0.8947-126.4	0.8947	126.4	2100	0.673764	0.000235273
1220	0.8947-126.4	0.8947	126.4	2400	0.653025	0.000239103
1221	0.8947-126.4	0.8947	126.4	2700	0.634181	0.000242696
1222	0.8947-126.4	0.8947	126.4	3000	0.616945	0.000246088
1223	0.8947-126.4	0.8947	126.4	3300	0.600915	0.000249361
1224	0.8947-126.4	0.8947	126.4	3600	0.585959	0.000252503
1225	3.515-134.9	3.515	134.9	300	2.06634	4.40656e-05
1226	3.515-134.9	3.515	134.9	600	1.57347	5.22427e-05
1227	3.515-134.9	3.515	134.9	900	1.30746	5.84679e-05
1228	3.515-134.9	3.515	134.9	1200	1.13607	6.3534e-05
1229	3.515-134.9	3.515	134.9	1500	1.01441	6.78262e-05
1230	3.515-134.9	3.515	134.9	1800	0.922735	7.15509e-05
1231	3.515-134.9	3.515	134.9	2100	0.850732	7.4836e-05
1232	3.515-134.9	3.515	134.9	2400	0.791746	7.78063e-05
1233	3.515-134.9	3.515	134.9	2700	0.742998	8.04798e-05
1234	3.515-134.9	3.515	134.9	3000	0.701653	8.29202e-05
1235	3.515-134.9	3.515	134.9	3300	0.665819	8.51788e-05
1236	3.515-134.9	3.515	134.9	3600	0.634975	8.72405e-05
1237	4.314-121.2	4.314	121.2	300	3.04935	1.59314e-05
1238	4.314-121.2	4.314	121.2	600	2.46248	1.84354e-05
1239	4.314-121.2	4.314	121.2	900	2.10979	2.04924e-05
1240	4.314-121.2	4.314	121.2	1200	1.87001	2.22501e-05
1241	4.314-121.2	4.314	121.2	1500	1.6924	2.38087e-05
1242	4.314-121.2	4.314	121.2	1800	1.55524	2.52088e-05
1243	4.314-121.2	4.314	121.2	2100	1.44455	2.64917e-05
1244	4.314-121.2	4.314	121.2	2400	1.35325	2.76729e-05
1245	4.314-121.2	4.314	121.2	2700	1.27659	2.87688e-05
1246	4.314-121.2	4.314	121.2	3000	1.21059	2.97985e-05
1247	4.314-121.2	4.314	121.2	3300	1.15316	3.07673e-05
1248	4.314-121.2	4.314	121.2	3600	1.10262	3.16828e-05
1249	2.419-136.1	2.419	136.1	300	1.67069	7.62265e-05
1250	2.419-136.1	2.419	136.1	600	1.3352	8.7128e-05
1251	2.419-136.1	2.419	136.1	900	1.13606	9.5633e-05
1252	2.419-136.1	2.419	136.1	1200	1.00189	0.000102599
1253	2.419-136.1	2.419	136.1	1500	0.903088	0.000108572
1254	2.419-136.1	2.419	136.1	1800	0.827229	0.000113755
1255	2.419-136.1	2.419	136.1	2100	0.766643	0.000118334
1256	2.419-136.1	2.419	136.1	2400	0.71676	0.000122445
1257	2.419-136.1	2.419	136.1	2700	0.674926	0.000126158
1258	2.419-136.1	2.419	136.1	3000	0.639237	0.000129539
1259	2.419-136.1	2.419	136.1	3300	0.608661	0.000132611
1260	2.419-136.1	2.419	136.1	3600	0.581641	0.000135471
1261	4.468-121.1	4.468	121.1	300	3.11293	1.50186e-05
1262	4.468-121.1	4.468	121.1	600	2.50204	1.7444e-05
1263	4.468-121.1	4.468	121.1	900	2.13847	1.94237e-05
1264	4.468-121.1	4.468	121.1	1200	1.89143	2.11245e-05
1265	4.468-121.1	4.468	121.1	1500	1.71087	2.26174e-05
1266	4.468-121.1	4.468	121.1	1800	1.57009	2.39748e-05
1267	4.468-121.1	4.468	121.1	2100	1.45802	2.52038e-05
1268	4.468-121.1	4.468	121.1	2400	1.36509	2.63434e-05
1269	4.468-121.1	4.468	121.1	2700	1.28696	2.73996e-05
1270	4.468-121.1	4.468	121.1	3000	1.22067	2.83795e-05
1271	4.468-121.1	4.468	121.1	3300	1.16214	2.93156e-05
1272	4.468-121.1	4.468	121.1	3600	1.11057	3.02044e-05
1273	2.64-128.6	2.64	128.6	300	2.0067	4.82877e-05
1274	2.64-128.6	2.64	128.6	600	1.66814	5.43387e-05
1275	2.64-128.6	2.64	128.6	900	1.45084	5.93222e-05
1276	2.64-128.6	2.64	128.6	1200	1.29684	6.3586e-05
1277	2.64-128.6	2.64	128.6	1500	1.18114	6.73144e-05
1278	2.64-128.6	2.64	128.6	1800	1.0901	7.0649e-05
1279	2.64-128.6	2.64	128.6	2100	1.0155	7.36906e-05
1280	2.64-128.6	2.64	128.6	2400	0.953083	7.64895e-05
1281	2.64-128.6	2.64	128.6	2700	0.900541	7.9048e-05
1282	2.64-128.6	2.64	128.6	3000	0.855508	8.14089e-05
1283	2.64-128.6	2.64	128.6	3300	0.815855	8.36264e-05
1284	2.64-128.6	2.64	128.6	3600	0.7809	8.57031e-05
1285	1.627-136.7	1.627	136.7	300	1.28584	0.000130888
1286	1.627-136.7	1.627	136.7	600	1.08865	0.000143692
1287	1.627-136.7	1.627	136.7	900	0.956832	0.000154113
1288	1.627-136.7	1.627	136.7	1200	0.861292	0.000162885
1289	1.627-136.7	1.627	136.7	1500	0.788281	0.00017045
1290	1.627-136.7	1.627	136.7	1800	0.730237	0.000177083
1291	1.627-136.7	1.627	136.7	2100	0.682573	0.000183009
1292	1.627-136.7	1.627	136.7	2400	0.64286	0.000188313
1293	1.627-136.7	1.627	136.7	2700	0.609129	0.000193109
1294	1.627-136.7	1.627	136.7	3000	0.579977	0.00019749
1295	1.627-136.7	1.627	136.7	3300	0.554472	0.000201509
1296	1.627-136.7	1.627	136.7	3600	0.532001	0.000205211
1297	3.898-128.8	3.898	128.8	300	2.48913	2.7916e-05
1298	3.898-128.8	3.898	128.8	600	1.94146	3.28733e-05
1299	3.898-128.8	3.898	128.8	900	1.63353	3.67725e-05
1300	3.898-128.8	3.898	128.8	1200	1.43007	4.00415e-05
1301	3.898-128.8	3.898	128.8	1500	1.28344	4.2875e-05
1302	3.898-128.8	3.898	128.8	1800	1.17149	4.5388e-05
1303	3.898-128.8	3.898	128.8	2100	1.08325	4.76273e-05
1304	3.898-128.8	3.898	128.8	2400	1.0108	4.96732e-05
1305	3.898-128.8	3.898	128.8	2700	0.950309	5.15494e-05
1306	3.898-128.8	3.898	128.8	3000	0.898307	5.33021e-05
1307	3.898-128.8	3.898	128.8	3300	0.853372	5.49317e-05
1308	3.898-128.8	3.898	128.8	3600	0.81408	5.64552e-05
1309	3.129-133.0	3.129	133	300	2.04136	4.68765e-05
1310	3.129-133.0	3.129	133	600	1.60186	5.4598e-05
1311	3.129-133.0	3.129	133	900	1.35115	6.06051e-05
1312	3.129-133.0	3.129	133	1200	1.18484	6.55784e-05
1313	3.129-133.0	3.129	133	1500	1.06351	6.9875e-05
1314	3.129-133.0	3.129	133	1800	0.970751	7.36465e-05
1315	3.129-133.0	3.129	133	2100	0.89752	7.69867e-05
1316	3.129-133.0	3.129	133	2400	0.837867	7.99835e-05
1317	3.129-133.0	3.129	133	2700	0.787756	8.27215e-05
1318	3.129-133.0	3.129	133	3000	0.745236	8.5223e-05
1319	3.129-133.0	3.129	133	3300	0.707917	8.75695e-05
1320	3.129-133.0	3.129	133	3600	0.675441	8.97386e-05
1321	0.6055-125.6	0.6055	125.6	300	0.590138	0.00033559
1322	0.6055-125.6	0.6055	125.6	600	0.57563	0.000339745
1323	0.6055-125.6	0.6055	125.6	900	0.561965	0.000343673
1324	0.6055-125.6	0.6055	125.6	1200	0.549261	0.00034748
1325	0.6055-125.6	0.6055	125.6	1500	0.537336	0.0003512
1326	0.6055-125.6	0.6055	125.6	1800	0.526093	0.000354748
1327	0.6055-125.6	0.6055	125.6	2100	0.515625	0.000358122
1328	0.6055-125.6	0.6055	125.6	2400	0.505798	0.000361341
1329	0.6055-125.6	0.6055	125.6	2700	0.496528	0.000364472
1330	0.6055-125.6	0.6055	125.6	3000	0.487639	0.000367512
1331	0.6055-125.6	0.6055	125.6	3300	0.479208	0.000370432
1332	0.6055-125.6	0.6055	125.6	3600	0.471085	0.000373317
1333	2.64-136.4	2.64	136.4	300	1.74096	6.89267e-05
1334	2.64-136.4	2.64	136.4	600	1.36966	7.95952e-05
1335	2.64-136.4	2.64	136.4	900	1.15632	8.78078e-05
1336	2.64-136.4	2.64	136.4	1200	1.01395	9.4543e-05
1337	2.64-136.4	2.64	136.4	1500	0.91132	0.00010023
1338	2.64-136.4	2.64	136.4	1800	0.832807	0.000105164
1339	2.64-136.4	2.64	136.4	2100	0.770353	0.000109521
1340	2.64-136.4	2.64	136.4	2400	0.719125	0.000113426
1341	2.64-136.4	2.64	136.4	2700	0.676224	0.000116955
1342	2.64-136.4	2.64	136.4	3000	0.639899	0.000120153
1343	2.64-136.4	2.64	136.4	3300	0.608589	0.000123075
1344	2.64-136.4	2.64	136.4	3600	0.581218	0.000125768
1345	3.812-133.0	3.812	133	300	2.23995	3.58891e-05
1346	3.812-133.0	3.812	133	600	1.70602	4.26975e-05
1347	3.812-133.0	3.812	133	900	1.41883	4.79046e-05
1348	3.812-133.0	3.812	133	1200	1.2332	5.21907e-05
1349	3.812-133.0	3.812	133	1500	1.10141	5.58427e-05
1350	3.812-133.0	3.812	133	1800	1.00204	5.90331e-05
1351	3.812-133.0	3.812	133	2100	0.923229	6.18873e-05
1352	3.812-133.0	3.812	133	2400	0.859626	6.44397e-05
1353	3.812-133.0	3.812	133	2700	0.806394	6.67751e-05
1354	3.812-133.0	3.812	133	3000	0.761065	6.89251e-05
1355	3.812-133.0	3.812	133	3300	0.72232	7.08976e-05
1356	3.812-133.0	3.812	133	3600	0.688478	7.27275e-05
1357	4.239-127.8	4.239	127.8	300	2.64586	2.34894e-05
1358	4.239-127.8	4.239	127.8	600	2.0509	2.78258e-05
1359	4.239-127.8	4.239	127.8	900	1.71962	3.12458e-05
1360	4.239-127.8	4.239	127.8	1200	1.50502	3.40804e-05
1361	4.239-127.8	4.239	127.8	1500	1.349	3.65639e-05
1362	4.239-127.8	4.239	127.8	1800	1.23062	3.8762e-05
1363	4.239-127.8	4.239	127.8	2100	1.13662	4.07442e-05
1364	4.239-127.8	4.239	127.8	2400	1.06012	4.25466e-05
1365	4.239-127.8	4.239	127.8	2700	0.996027	4.42073e-05
1366	4.239-127.8	4.239	127.8	3000	0.941284	4.57529e-05
1367	4.239-127.8	4.239	127.8	3300	0.893953	4.71967e-05
1368	4.239-127.8	4.239	127.8	3600	0.852788	4.85405e-05
1369	2.882-127.2	2.882	127.2	300	2.16835	3.97831e-05
1370	2.882-127.2	2.882	127.2	600	1.79601	4.49508e-05
1371	2.882-127.2	2.882	127.2	900	1.55839	4.92316e-05
1372	2.882-127.2	2.882	127.2	1200	1.39164	5.28885e-05
1373	2.882-127.2	2.882	127.2	1500	1.26618	5.61103e-05
1374	2.882-127.2	2.882	127.2	1800	1.16699	5.90164e-05
1375	2.882-127.2	2.882	127.2	2100	1.08674	6.16424e-05
1376	2.882-127.2	2.882	127.2	2400	1.01984	6.40566e-05
1377	2.882-127.2	2.882	127.2	2700	0.962818	6.62988e-05
1378	2.882-127.2	2.882	127.2	3000	0.914077	6.83694e-05
1379	2.882-127.2	2.882	127.2	3300	0.871729	7.02957e-05
1380	2.882-127.2	2.882	127.2	3600	0.834197	7.21131e-05
1381	1.105-129.2	1.105	129.2	300	1.01568	0.000170124
1382	1.105-129.2	1.105	129.2	600	0.943528	0.000177246
1383	1.105-129.2	1.105	129.2	900	0.884298	0.000183702
1384	1.105-129.2	1.105	129.2	1200	0.834339	0.000189589
1385	1.105-129.2	1.105	129.2	1500	0.791326	0.000195046
1386	1.105-129.2	1.105	129.2	1800	0.75424	0.000200054
1387	1.105-129.2	1.105	129.2	2100	0.721333	0.000204766
1388	1.105-129.2	1.105	129.2	2400	0.692228	0.000209168
1389	1.105-129.2	1.105	129.2	2700	0.665987	0.000213321
1390	1.105-129.2	1.105	129.2	3000	0.642533	0.000217205
1391	1.105-129.2	1.105	129.2	3300	0.621433	0.000220851
1392	1.105-129.2	1.105	129.2	3600	0.601763	0.00022437
1393	2.784-134.1	2.784	134.1	300	1.87696	5.78492e-05
1394	2.784-134.1	2.784	134.1	600	1.48826	6.67465e-05
1395	2.784-134.1	2.784	134.1	900	1.26088	7.37116e-05
1396	2.784-134.1	2.784	134.1	1200	1.10853	7.94705e-05
1397	2.784-134.1	2.784	134.1	1500	0.997784	8.43889e-05
1398	2.784-134.1	2.784	134.1	1800	0.912541	8.87121e-05
1399	2.784-134.1	2.784	134.1	2100	0.844661	9.25469e-05
1400	2.784-134.1	2.784	134.1	2400	0.789276	9.59784e-05
1401	2.784-134.1	2.784	134.1	2700	0.742703	9.9105e-05
1402	2.784-134.1	2.784	134.1	3000	0.70286	0.000101977
1403	2.784-134.1	2.784	134.1	3300	0.668479	0.000104614
1404	2.784-134.1	2.784	134.1	3600	0.638495	0.00010705
1405	2.655-135.4	2.655	135.4	300	1.78324	6.5375e-05
1406	2.655-135.4	2.655	135.4	600	1.40999	7.53672e-05
1407	2.655-135.4	2.655	135.4	900	1.19453	8.30764e-05
1408	2.655-135.4	2.655	135.4	1200	1.04957	8.9454e-05
1409	2.655-135.4	2.655	135.4	1500	0.944354	9.4874e-05
1410	2.655-135.4	2.655	135.4	1800	0.863895	9.95816e-05
1411	2.655-135.4	2.655	135.4	2100	0.7995	0.000103768
1412	2.655-135.4	2.655	135.4	2400	0.746876	0.000107508
1413	2.655-135.4	2.655	135.4	2700	0.702654	0.000110912
1414	2.655-135.4	2.655	135.4	3000	0.664938	0.000114018
1415	2.655-135.4	2.655	135.4	3300	0.632429	0.000116863
1416	2.655-135.4	2.655	135.4	3600	0.603931	0.000119496
1417	1.021-120.8	1.021	120.8	300	0.98073	0.000144936
1418	1.021-120.8	1.021	120.8	600	0.944183	0.000148133
1419	1.021-120.8	1.021	120.8	900	0.911251	0.000151289
1420	1.021-120.8	1.021	120.8	1200	0.881136	0.000154244
1421	1.021-120.8	1.021	120.8	1500	0.853565	0.000157094
1422	1.021-120.8	1.021	120.8	1800	0.828436	0.00015981
1423	1.021-120.8	1.021	120.8	2100	0.805297	0.000162416
1424	1.021-120.8	1.021	120.8	2400	0.783747	0.000164935
1425	1.021-120.8	1.021	120.8	2700	0.763942	0.00016732
1426	1.021-120.8	1.021	120.8	3000	0.74516	0.000169669
1427	1.021-120.8	1.021	120.8	3300	0.727798	0.000171915
1428	1.021-120.8	1.021	120.8	3600	0.711604	0.000174074
1429	4.981-125.3	4.981	125.3	300	3.00731	1.62148e-05
1430	4.981-125.3	4.981	125.3	600	2.3121	1.93796e-05
1431	4.981-125.3	4.981	125.3	900	1.93264	2.18756e-05
1432	4.981-125.3	4.981	125.3	1200	1.68731	2.39598e-05
1433	4.981-125.3	4.981	125.3	1500	1.512	2.57768e-05
1434	4.981-125.3	4.981	125.3	1800	1.37866	2.73982e-05
1435	4.981-125.3	4.981	125.3	2100	1.27262	2.88713e-05
1436	4.981-125.3	4.981	125.3	2400	1.18626	3.022e-05
1437	4.981-125.3	4.981	125.3	2700	1.11503	3.14498e-05
1438	4.981-125.3	4.981	125.3	3000	1.05348	3.26114e-05
1439	4.981-125.3	4.981	125.3	3300	1.00018	3.37019e-05
1440	4.981-125.3	4.981	125.3	3600	0.95401	3.47173e-05
1441	3.236-125.7	3.236	125.7	300	2.38764	3.11492e-05
1442	3.236-125.7	3.236	125.7	600	1.95949	3.54822e-05
1443	3.236-125.7	3.236	125.7	900	1.6935	3.90383e-05
1444	3.236-125.7	3.236	125.7	1200	1.50793	4.2086e-05
1445	3.236-125.7	3.236	125.7	1500	1.36881	4.47813e-05
1446	3.236-125.7	3.236	125.7	1800	1.26037	4.71908e-05
1447	3.236-125.7	3.236	125.7	2100	1.17238	4.93899e-05
1448	3.236-125.7	3.236	125.7	2400	1.09904	5.14221e-05
1449	3.236-125.7	3.236	125.7	2700	1.03688	5.33027e-05
1450	3.236-125.7	3.236	125.7	3000	0.983921	5.50413e-05
1451	3.236-125.7	3.236	125.7	3300	0.937852	5.66644e-05
1452	3.236-125.7	3.236	125.7	3600	0.896765	5.82098e-05
1453	1.36-134.8	1.36	134.8	300	1.15351	0.000154535
1454	1.36-134.8	1.36	134.8	600	1.01505	0.000165875
1455	1.36-134.8	1.36	134.8	900	0.914153	0.000175513
1456	1.36-134.8	1.36	134.8	1200	0.837008	0.000183838
1457	1.36-134.8	1.36	134.8	1500	0.775951	0.000191142
1458	1.36-134.8	1.36	134.8	1800	0.725588	0.000197698
1459	1.36-134.8	1.36	134.8	2100	0.683452	0.000203617
1460	1.36-134.8	1.36	134.8	2400	0.647558	0.000208995
1461	1.36-134.8	1.36	134.8	2700	0.616624	0.000213905
1462	1.36-134.8	1.36	134.8	3000	0.589445	0.000218445
1463	1.36-134.8	1.36	134.8	3300	0.565267	0.000222674
1464	1.36-134.8	1.36	134.8	3600	0.543712	0.000226604
1465	4.173-121.0	4.173	121	300	3.00324	1.6575e-05
1466	4.173-121.0	4.173	121	600	2.44266	1.90868e-05
1467	4.173-121.0	4.173	121	900	2.10058	2.11578e-05
1468	4.173-121.0	4.173	121	1200	1.86675	2.29294e-05
1469	4.173-121.0	4.173	121	1500	1.69254	2.45058e-05
1470	4.173-121.0	4.173	121	1800	1.557	2.59253e-05
1471	4.173-121.0	4.173	121	2100	1.44778	2.72234e-05
1472	4.173-121.0	4.173	121	2400	1.35688	2.84318e-05
1473	4.173-121.0	4.173	121	2700	1.2804	2.95494e-05
1474	4.173-121.0	4.173	121	3000	1.21464	3.05985e-05
1475	4.173-121.0	4.173	121	3300	1.15766	3.15815e-05
1476	4.173-121.0	4.173	121	3600	1.10733	3.25153e-05
1477	1.891-123.5	1.891	123.5	300	1.66859	6.35076e-05
1478	1.891-123.5	1.891	123.5	600	1.50506	6.78094e-05
1479	1.891-123.5	1.891	123.5	900	1.37925	7.16289e-05
1480	1.891-123.5	1.891	123.5	1200	1.27932	7.50648e-05
1481	1.891-123.5	1.891	123.5	1500	1.19771	7.8191e-05
1482	1.891-123.5	1.891	123.5	1800	1.12863	8.11004e-05
1483	1.891-123.5	1.891	123.5	2100	1.06935	8.38086e-05
1484	1.891-123.5	1.891	123.5	2400	1.01804	8.63306e-05
1485	1.891-123.5	1.891	123.5	2700	0.97258	8.87292e-05
1486	1.891-123.5	1.891	123.5	3000	0.932486	9.09754e-05
1487	1.891-123.5	1.891	123.5	3300	0.896579	9.31111e-05
1488	1.891-123.5	1.891	123.5	3600	0.864284	9.51344e-05
1489	1.009-124.7	1.009	124.7	300	0.957167	0.000167383
1490	1.009-124.7	1.009	124.7	600	0.91149	0.000172082
1491	1.009-124.7	1.009	124.7	900	0.871568	0.000176468
1492	1.009-124.7	1.009	124.7	1200	0.83616	0.000180594
1493	1.009-124.7	1.009	124.7	1500	0.804133	0.000184542
1494	1.009-124.7	1.009	124.7	1800	0.775465	0.000188242
1495	1.009-124.7	1.009	124.7	2100	0.749454	0.000191754
1496	1.009-124.7	1.009	124.7	2400	0.72576	0.0001951
1497	1.009-124.7	1.009	124.7	2700	0.70415	0.000198282
1498	1.009-124.7	1.009	124.7	3000	0.68434	0.000201311
1499	1.009-124.7	1.009	124.7	3300	0.665828	0.000204239
1500	1.009-124.7	1.009	124.7	3600	0.648716	0.000207041
1501	4.859-135.1	4.859	135.1	300	2.31799	2.91243e-05
1502	4.859-135.1	4.859	135.1	600	1.68947	3.56516e-05
1503	4.859-135.1	4.859	135.1	900	1.37751	4.04809e-05
1504	4.859-135.1	4.859	135.1	1200	1.18395	4.43773e-05
1505	4.859-135.1	4.859	135.1	1500	1.04931	4.76709e-05
1506	4.859-135.1	4.859	135.1	1800	0.950069	5.04996e-05
1507	4.859-135.1	4.859	135.1	2100	0.871939	5.30213e-05
1508	4.859-135.1	4.859	135.1	2400	0.809514	5.52638e-05
1509	4.859-135.1	4.859	135.1	2700	0.757671	5.7302e-05
1510	4.859-135.1	4.859	135.1	3000	0.713837	5.91665e-05
1511	4.859-135.1	4.859	135.1	3300	0.676453	6.08739e-05
1512	4.859-135.1	4.859	135.1	3600	0.643945	6.24523e-05
1513	4.683-134.7	4.683	134.7	300	2.31529	2.99111e-05
1514	4.683-134.7	4.683	134.7	600	1.6999	3.64475e-05
1515	4.683-134.7	4.683	134.7	900	1.39017	4.13192e-05
1516	4.683-134.7	4.683	134.7	1200	1.19631	4.52712e-05
1517	4.683-134.7	4.683	134.7	1500	1.06175	4.86001e-05
1518	4.683-134.7	4.683	134.7	1800	0.961492	5.14875e-05
1519	4.683-134.7	4.683	134.7	2100	0.883205	5.40407e-05
1520	4.683-134.7	4.683	134.7	2400	0.819805	5.63389e-05
1521	4.683-134.7	4.683	134.7	2700	0.767506	5.84168e-05
1522	4.683-134.7	4.683	134.7	3000	0.723749	6.03004e-05
1523	4.683-134.7	4.683	134.7	3300	0.686041	6.20379e-05
1524	4.683-134.7	4.683	134.7	3600	0.652972	6.36619e-05
1525	4.473-139.3	4.473	139.3	300	2.00202	4.05842e-05
1526	4.473-139.3	4.473	139.3	600	1.44172	4.95955e-05
1527	4.473-139.3	4.473	139.3	900	1.16856	5.60967e-05
1528	4.473-139.3	4.473	139.3	1200	1.00129	6.12214e-05
1529	4.473-139.3	4.473	139.3	1500	0.886146	6.54551e-05
1530	4.473-139.3	4.473	139.3	1800	0.800832	6.90774e-05
1531	4.473-139.3	4.473	139.3	2100	0.735003	7.22158e-05
1532	4.473-139.3	4.473	139.3	2400	0.6817	7.50108e-05
1533	4.473-139.3	4.473	139.3	2700	0.637962	7.7503e-05
1534	4.473-139.3	4.473	139.3	3000	0.601126	7.97553e-05
1535	4.473-139.3	4.473	139.3	3300	0.569709	8.18018e-05
1536	4.473-139.3	4.473	139.3	3600	0.542547	8.36695e-05
1537	2.694-138.6	2.694	138.6	300	1.67711	7.40872e-05
1538	2.694-138.6	2.694	138.6	600	1.2956	8.62234e-05
1539	2.694-138.6	2.694	138.6	900	1.08421	9.53476e-05
1540	2.694-138.6	2.694	138.6	1200	0.945859	0.000102705
1541	2.694-138.6	2.694	138.6	1500	0.846899	0.000108872
1542	2.694-138.6	2.694	138.6	1800	0.772059	0.000114152
1543	2.694-138.6	2.694	138.6	2100	0.713032	0.000118768
1544	2.694-138.6	2.694	138.6	2400	0.664912	0.000122867
1545	2.694-138.6	2.694	138.6	2700	0.624868	0.000126537
1546	2.694-138.6	2.694	138.6	3000	0.591091	0.000129837
1547	2.694-138.6	2.694	138.6	3300	0.561937	0.000132849
1548	2.694-138.6	2.694	138.6	3600	0.53659	0.000135601
1549	3.707-123.4	3.707	123.4	300	2.68936	2.25918e-05
1550	3.707-123.4	3.707	123.4	600	2.19301	2.59188e-05
1551	3.707-123.4	3.707	123.4	900	1.88932	2.86403e-05
1552	3.707-123.4	3.707	123.4	1200	1.67932	3.09767e-05
1553	3.707-123.4	3.707	123.4	1500	1.52226	3.30553e-05
1554	3.707-123.4	3.707	123.4	1800	1.40102	3.4908e-05
1555	3.707-123.4	3.707	123.4	2100	1.30224	3.66106e-05
1556	3.707-123.4	3.707	123.4	2400	1.22085	3.81728e-05
1557	3.707-123.4	3.707	123.4	2700	1.15246	3.96134e-05
1558	3.707-123.4	3.707	123.4	3000	1.09326	4.09683e-05
1559	3.707-123.4	3.707	123.4	3300	1.04172	4.2242e-05
1560	3.707-123.4	3.707	123.4	3600	0.996071	4.34487e-05
1561	0.7677-127.1	0.7677	127.1	300	0.736261	0.000259047
1562	0.7677-127.1	0.7677	127.1	600	0.708109	0.000264322
1563	0.7677-127.1	0.7677	127.1	900	0.68278	0.000269277
1564	0.7677-127.1	0.7677	127.1	1200	0.659848	0.000273997
1565	0.7677-127.1	0.7677	127.1	1500	0.638925	0.0002785
1566	0.7677-127.1	0.7677	127.1	1800	0.619841	0.000282744
1567	0.7677-127.1	0.7677	127.1	2100	0.602172	0.000286827
1568	0.7677-127.1	0.7677	127.1	2400	0.585875	0.000290715
1569	0.7677-127.1	0.7677	127.1	2700	0.570762	0.000294436
1570	0.7677-127.1	0.7677	127.1	3000	0.55676	0.00029798
1571	0.7677-127.1	0.7677	127.1	3300	0.54364	0.00030138
1572	0.7677-127.1	0.7677	127.1	3600	0.53128	0.000304692
1573	1.994-133.0	1.994	133	300	1.56062	8.67578e-05
1574	1.994-133.0	1.994	133	600	1.31447	9.61433e-05
1575	1.994-133.0	1.994	133	900	1.15137	0.000103866
1576	1.994-133.0	1.994	133	1200	1.03408	0.000110432
1577	1.994-133.0	1.994	133	1500	0.944636	0.000116157
1578	1.994-133.0	1.994	133	1800	0.873702	0.000121236
1579	1.994-133.0	1.994	133	2100	0.815665	0.000125802
1580	1.994-133.0	1.994	133	2400	0.767106	0.000129943
1581	1.994-133.0	1.994	133	2700	0.725926	0.000133719
1582	1.994-133.0	1.994	133	3000	0.69032	0.000137202
1583	1.994-133.0	1.994	133	3300	0.659172	0.000140423
1584	1.994-133.0	1.994	133	3600	0.631779	0.000143407
1585	1.487-125.7	1.487	125.7	300	1.3431	9.92598e-05
1586	1.487-125.7	1.487	125.7	600	1.23188	0.000104593
1587	1.487-125.7	1.487	125.7	900	1.1422	0.000109445
1588	1.487-125.7	1.487	125.7	1200	1.06917	0.000113795
1589	1.487-125.7	1.487	125.7	1500	1.00755	0.000117825
1590	1.487-125.7	1.487	125.7	1800	0.954494	0.000121591
1591	1.487-125.7	1.487	125.7	2100	0.908891	0.000125059
1592	1.487-125.7	1.487	125.7	2400	0.868877	0.000128309
1593	1.487-125.7	1.487	125.7	2700	0.833261	0.000131376
1594	1.487-125.7	1.487	125.7	3000	0.801434	0.000134268
1595	1.487-125.7	1.487	125.7	3300	0.772702	0.000137011
1596	1.487-125.7	1.487	125.7	3600	0.746609	0.000139622
1597	4.433-120.9	4.433	120.9	300	3.11147	1.50243e-05
1598	4.433-120.9	4.433	120.9	600	2.50675	1.74276e-05
1599	4.433-120.9	4.433	120.9	900	2.14507	1.93949e-05
1600	4.433-120.9	4.433	120.9	1200	1.89996	2.10738e-05
1601	4.433-120.9	4.433	120.9	1500	1.719	2.256e-05
1602	4.433-120.9	4.433	120.9	1800	1.57946	2.38939e-05
1603	4.433-120.9	4.433	120.9	2100	1.46665	2.51197e-05
1604	4.433-120.9	4.433	120.9	2400	1.37431	2.62423e-05
1605	4.433-120.9	4.433	120.9	2700	1.29536	2.73011e-05
1606	4.433-120.9	4.433	120.9	3000	1.22838	2.82825e-05
1607	4.433-120.9	4.433	120.9	3300	1.17017	2.92061e-05
1608	4.433-120.9	4.433	120.9	3600	1.11839	3.00899e-05
1609	2.366-128.4	2.366	128.4	300	1.87233	5.60824e-05
1610	2.366-128.4	2.366	128.4	600	1.58609	6.22771e-05
1611	2.366-128.4	2.366	128.4	900	1.39466	6.74668e-05
1612	2.366-128.4	2.366	128.4	1200	1.256	7.19446e-05
1613	2.366-128.4	2.366	128.4	1500	1.14953	7.59075e-05
1614	2.366-128.4	2.366	128.4	1800	1.06432	7.94735e-05
1615	2.366-128.4	2.366	128.4	2100	0.994518	8.27125e-05
1616	2.366-128.4	2.366	128.4	2400	0.936307	8.56665e-05
1617	2.366-128.4	2.366	128.4	2700	0.885787	8.84435e-05
1618	2.366-128.4	2.366	128.4	3000	0.842136	9.10225e-05
1619	2.366-128.4	2.366	128.4	3300	0.804245	9.3406e-05
1620	2.366-128.4	2.366	128.4	3600	0.770484	9.5659e-05
1621	4.341-136.8	4.341	136.8	300	2.13038	3.69512e-05
1622	4.341-136.8	4.341	136.8	600	1.55951	4.49047e-05
1623	4.341-136.8	4.341	136.8	900	1.27329	5.07568e-05
1624	4.341-136.8	4.341	136.8	1200	1.09586	5.54246e-05
1625	4.341-136.8	4.341	136.8	1500	0.972013	5.93557e-05
1626	4.341-136.8	4.341	136.8	1800	0.879953	6.27364e-05
1627	4.341-136.8	4.341	136.8	2100	0.808188	6.57061e-05
1628	4.341-136.8	4.341	136.8	2400	0.7504	6.83507e-05
1629	4.341-136.8	4.341	136.8	2700	0.702476	7.0743e-05
1630	4.341-136.8	4.341	136.8	3000	0.662083	7.29158e-05
1631	4.341-136.8	4.341	136.8	3300	0.627515	7.49043e-05
1632	4.341-136.8	4.341	136.8	3600	0.597398	7.67401e-05
1633	2.932-125.1	2.932	125.1	300	2.2654	3.50369e-05
1634	2.932-125.1	2.932	125.1	600	1.89791	3.93552e-05
1635	2.932-125.1	2.932	125.1	900	1.65941	4.29571e-05
1636	2.932-125.1	2.932	125.1	1200	1.48758	4.60972e-05
1637	2.932-125.1	2.932	125.1	1500	1.35754	4.8867e-05
1638	2.932-125.1	2.932	125.1	1800	1.25481	5.13626e-05
1639	2.932-125.1	2.932	125.1	2100	1.17064	5.36506e-05
1640	2.932-125.1	2.932	125.1	2400	1.1001	5.57636e-05
1641	2.932-125.1	2.932	125.1	2700	1.04049	5.77113e-05
1642	2.932-125.1	2.932	125.1	3000	0.988759	5.95359e-05
1643	2.932-125.1	2.932	125.1	3300	0.943705	6.12442e-05
1644	2.932-125.1	2.932	125.1	3600	0.903498	6.28676e-05
1645	0.8957-129.3	0.8957	129.3	300	0.841877	0.000225421
1646	0.8957-129.3	0.8957	129.3	600	0.795572	0.000232256
1647	0.8957-129.3	0.8957	129.3	900	0.755996	0.000238536
1648	0.8957-129.3	0.8957	129.3	1200	0.721488	0.000244383
1649	0.8957-129.3	0.8957	129.3	1500	0.691023	0.000249849
1650	0.8957-129.3	0.8957	129.3	1800	0.663855	0.000254951
1651	0.8957-129.3	0.8957	129.3	2100	0.639695	0.000259703
1652	0.8957-129.3	0.8957	129.3	2400	0.617854	0.000264184
1653	0.8957-129.3	0.8957	129.3	2700	0.597958	0.000268411
1654	0.8957-129.3	0.8957	129.3	3000	0.579733	0.000272434
1655	0.8957-129.3	0.8957	129.3	3300	0.562917	0.000276282
1656	0.8957-129.3	0.8957	129.3	3600	0.547498	0.000279919
1657	4.419-132.6	4.419	132.6	300	2.40021	2.87978e-05
1658	4.419-132.6	4.419	132.6	600	1.79595	3.47469e-05
1659	4.419-132.6	4.419	132.6	900	1.48123	3.92629e-05
1660	4.419-132.6	4.419	132.6	1200	1.28139	4.29661e-05
1661	4.419-132.6	4.419	132.6	1500	1.14044	4.61273e-05
1662	4.419-132.6	4.419	132.6	1800	1.03483	4.88892e-05
1663	4.419-132.6	4.419	132.6	2100	0.952278	5.13396e-05
1664	4.419-132.6	4.419	132.6	2400	0.885224	5.35521e-05
1665	4.419-132.6	4.419	132.6	2700	0.829925	5.55535e-05
1666	4.419-132.6	4.419	132.6	3000	0.783046	5.73926e-05
1667	4.419-132.6	4.419	132.6	3300	0.742737	5.90925e-05
1668	4.419-132.6	4.419	132.6	3600	0.707557	6.06765e-05
1669	2.971-120.6	2.971	120.6	300	2.42808	2.75542e-05
1670	2.971-120.6	2.971	120.6	600	2.09268	3.04374e-05
1671	2.971-120.6	2.971	120.6	900	1.86185	3.29086e-05
1672	2.971-120.6	2.971	120.6	1200	1.68965	3.51042e-05
1673	2.971-120.6	2.971	120.6	1500	1.556	3.70772e-05
1674	2.971-120.6	2.971	120.6	1800	1.44744	3.88871e-05
1675	2.971-120.6	2.971	120.6	2100	1.35774	4.05481e-05
1676	2.971-120.6	2.971	120.6	2400	1.2821	4.20933e-05
1677	2.971-120.6	2.971	120.6	2700	1.21683	4.35449e-05
1678	2.971-120.6	2.971	120.6	3000	1.1596	4.49191e-05
1679	2.971-120.6	2.971	120.6	3300	1.1097	4.62077e-05
1680	2.971-120.6	2.971	120.6	3600	1.0652	4.74334e-05
1681	0.9547-135.5	0.9547	135.5	300	0.859118	0.000246375
1682	0.9547-135.5	0.9547	135.5	600	0.786089	0.000257778
1683	0.9547-135.5	0.9547	135.5	900	0.728014	0.000267798
1684	0.9547-135.5	0.9547	135.5	1200	0.68064	0.000276677
1685	0.9547-135.5	0.9547	135.5	1500	0.64085	0.000284686
1686	0.9547-135.5	0.9547	135.5	1800	0.607298	0.000291884
1687	0.9547-135.5	0.9547	135.5	2100	0.578404	0.000298434
1688	0.9547-135.5	0.9547	135.5	2400	0.553088	0.000304446
1689	0.9547-135.5	0.9547	135.5	2700	0.530832	0.000309983
1690	0.9547-135.5	0.9547	135.5	3000	0.510944	0.00031512
1691	0.9547-135.5	0.9547	135.5	3300	0.492997	0.000319914
1692	0.9547-135.5	0.9547	135.5	3600	0.476822	0.000324378
1693	2.249-132.0	2.249	132	300	1.71623	7.05095e-05
1694	2.249-132.0	2.249	132	600	1.4293	7.88535e-05
1695	2.249-132.0	2.249	132	900	1.24471	8.56634e-05
1696	2.249-132.0	2.249	132	1200	1.11279	9.14831e-05
1697	2.249-132.0	2.249	132	1500	1.01278	9.65809e-05
1698	2.249-132.0	2.249	132	1800	0.933974	0.000101098
1699	2.249-132.0	2.249	132	2100	0.870345	0.000105131
1700	2.249-132.0	2.249	132	2400	0.816864	0.000108836
1701	2.249-132.0	2.249	132	2700	0.771775	0.000112201
1702	2.249-132.0	2.249	132	3000	0.732988	0.000115306
1703	2.249-132.0	2.249	132	3300	0.698992	0.000118198
1704	2.249-132.0	2.249	132	3600	0.669159	0.000120876
1705	0.7234-128.1	0.7234	128.1	300	0.694175	0.000286435
1706	0.7234-128.1	0.7234	128.1	600	0.66805	0.000292129
1707	0.7234-128.1	0.7234	128.1	900	0.644425	0.000297446
1708	0.7234-128.1	0.7234	128.1	1200	0.623101	0.000302464
1709	0.7234-128.1	0.7234	128.1	1500	0.603607	0.000307193
1710	0.7234-128.1	0.7234	128.1	1800	0.585789	0.000311713
1711	0.7234-128.1	0.7234	128.1	2100	0.569299	0.000316014
1712	0.7234-128.1	0.7234	128.1	2400	0.554041	0.000320132
1713	0.7234-128.1	0.7234	128.1	2700	0.539935	0.000324048
1714	0.7234-128.1	0.7234	128.1	3000	0.526777	0.00032781
1715	0.7234-128.1	0.7234	128.1	3300	0.514661	0.000331365
1716	0.7234-128.1	0.7234	128.1	3600	0.503357	0.000334771
1717	1.664-123.4	1.664	123.4	300	1.50132	7.68708e-05
1718	1.664-123.4	1.664	123.4	600	1.37583	8.11621e-05
1719	1.664-123.4	1.664	123.4	900	1.27533	8.50334e-05
1720	1.664-123.4	1.664	123.4	1200	1.19327	8.85698e-05
1721	1.664-123.4	1.664	123.4	1500	1.12413	9.18466e-05
1722	1.664-123.4	1.664	123.4	1800	1.06476	9.49092e-05
1723	1.664-123.4	1.664	123.4	2100	1.01392	9.77306e-05
1724	1.664-123.4	1.664	123.4	2400	0.96891	0.000100412
1725	1.664-123.4	1.664	123.4	2700	0.928567	0.000102966
1726	1.664-123.4	1.664	123.4	3000	0.892903	0.000105361
1727	1.664-123.4	1.664	123.4	3300	0.860779	0.000107629
1728	1.664-123.4	1.664	123.4	3600	0.831938	0.00010977
1729	3.449-128.7	3.449	128.7	300	2.3441	3.30504e-05
1730	3.449-128.7	3.449	128.7	600	1.8648	3.83659e-05
1731	3.449-128.7	3.449	128.7	900	1.58441	4.26075e-05
1732	3.449-128.7	3.449	128.7	1200	1.39574	4.61826e-05
1733	3.449-128.7	3.449	128.7	1500	1.25762	4.92928e-05
1734	3.449-128.7	3.449	128.7	1800	1.15146	5.20499e-05
1735	3.449-128.7	3.449	128.7	2100	1.06714	5.45172e-05
1736	3.449-128.7	3.449	128.7	2400	0.996984	5.67955e-05
1737	3.449-128.7	3.449	128.7	2700	0.93848	5.88743e-05
1738	3.449-128.7	3.449	128.7	3000	0.888177	6.08118e-05
1739	3.449-128.7	3.449	128.7	3300	0.845004	6.25986e-05
1740	3.449-128.7	3.449	128.7	3600	0.806955	6.42763e-05
1741	1.136-136.7	1.136	136.7	300	0.981671	0.000205953
1742	1.136-136.7	1.136	136.7	600	0.874543	0.000218858
1743	1.136-136.7	1.136	136.7	900	0.794636	0.000229777
1744	1.136-136.7	1.136	136.7	1200	0.73231	0.000239246
1745	1.136-136.7	1.136	136.7	1500	0.681895	0.000247613
1746	1.136-136.7	1.136	136.7	1800	0.640486	0.000255015
1747	1.136-136.7	1.136	136.7	2100	0.605381	0.000261714
1748	1.136-136.7	1.136	136.7	2400	0.575342	0.000267781
1749	1.136-136.7	1.136	136.7	2700	0.549041	0.000273358
1750	1.136-136.7	1.136	136.7	3000	0.526191	0.000278427
1751	1.136-136.7	1.136	136.7	3300	0.505808	0.000283133
1752	1.136-136.7	1.136	136.7	3600	0.487688	0.000287465
1753	0.6048-134.2	0.6048	134.2	300	0.576225	0.000406028
1754	0.6048-134.2	0.6048	134.2	600	0.551262	0.00041413
1755	0.6048-134.2	0.6048	134.2	900	0.529062	0.000421671
1756	0.6048-134.2	0.6048	134.2	1200	0.509204	0.000428649
1757	0.6048-134.2	0.6048	134.2	1500	0.49134	0.000435184
1758	0.6048-134.2	0.6048	134.2	1800	0.475189	0.000441297
1759	0.6048-134.2	0.6048	134.2	2100	0.460534	0.000446984
1760	0.6048-134.2	0.6048	134.2	2400	0.447266	0.000452288
1761	0.6048-134.2	0.6048	134.2	2700	0.435048	0.000457302
1762	0.6048-134.2	0.6048	134.2	3000	0.42376	0.000462019
1763	0.6048-134.2	0.6048	134.2	3300	0.413468	0.000466433
1764	0.6048-134.2	0.6048	134.2	3600	0.40386	0.000470628
1765	4.415-127.7	4.415	127.7	300	2.70049	2.20525e-05
1766	4.415-127.7	4.415	127.7	600	2.08276	2.62319e-05
1767	4.415-127.7	4.415	127.7	900	1.74356	2.94959e-05
1768	4.415-127.7	4.415	127.7	1200	1.52235	3.22307e-05
1769	4.415-127.7	4.415	127.7	1500	1.36328	3.46105e-05
1770	4.415-127.7	4.415	127.7	1800	1.24286	3.67132e-05
1771	4.415-127.7	4.415	127.7	2100	1.14772	3.86061e-05
1772	4.415-127.7	4.415	127.7	2400	1.06996	4.03327e-05
1773	4.415-127.7	4.415	127.7	2700	1.00486	4.19269e-05
1774	4.415-127.7	4.415	127.7	3000	0.95004	4.33903e-05
1775	4.415-127.7	4.415	127.7	3300	0.901915	4.47754e-05
1776	4.415-127.7	4.415	127.7	3600	0.859994	4.60693e-05
1777	2.845-133.2	2.845	133.2	300	1.93604	5.38344e-05
1778	2.845-133.2	2.845	133.2	600	1.53945	6.20764e-05
1779	2.845-133.2	2.845	133.2	900	1.30652	6.85735e-05
1780	2.845-133.2	2.845	133.2	1200	1.14927	7.3994e-05
1781	2.845-133.2	2.845	133.2	1500	1.03521	7.86214e-05
1782	2.845-133.2	2.845	133.2	1800	0.947439	8.26853e-05
1783	2.845-133.2	2.845	133.2	2100	0.877096	8.63197e-05
1784	2.845-133.2	2.845	133.2	2400	0.819521	8.95932e-05
1785	2.845-133.2	2.845	133.2	2700	0.771165	9.25778e-05
1786	2.845-133.2	2.845	133.2	3000	0.730114	9.52981e-05
1787	2.845-133.2	2.845	133.2	3300	0.694338	9.7825e-05
1788	2.845-133.2	2.845	133.2	3600	0.663262	0.000100155
1789	4.144-133.8	4.144	133.8	300	2.27174	3.34682e-05
1790	4.144-133.8	4.144	133.8	600	1.70207	4.02461e-05
1791	4.144-133.8	4.144	133.8	900	1.40365	4.53849e-05
1792	4.144-133.8	4.144	133.8	1200	1.21493	4.95551e-05
1793	4.144-133.8	4.144	133.8	1500	1.08229	5.30931e-05
1794	4.144-133.8	4.144	133.8	1800	0.982131	5.61909e-05
1795	4.144-133.8	4.144	133.8	2100	0.903717	5.89347e-05
1796	4.144-133.8	4.144	133.8	2400	0.840239	6.13996e-05
1797	4.144-133.8	4.144	133.8	2700	0.787595	6.36332e-05
1798	4.144-133.8	4.144	133.8	3000	0.743054	6.56796e-05
1799	4.144-133.8	4.144	133.8	3300	0.704843	6.75609e-05
1800	4.144-133.8	4.144	133.8	3600	0.671501	6.93077e-05
1801	3.61-130.8	3.61	130.8	300	2.29687	3.45082e-05
1802	3.61-130.8	3.61	130.8	600	1.78885	4.05581e-05
1803	3.61-130.8	3.61	130.8	900	1.50374	4.52835e-05
1804	3.61-130.8	3.61	130.8	1200	1.31502	4.92296e-05
1805	3.61-130.8	3.61	130.8	1500	1.18008	5.26113e-05
1806	3.61-130.8	3.61	130.8	1800	1.07684	5.55984e-05
1807	3.61-130.8	3.61	130.8	2100	0.994947	5.82712e-05
1808	3.61-130.8	3.61	130.8	2400	0.92811	6.06883e-05
1809	3.61-130.8	3.61	130.8	2700	0.87191	6.29137e-05
1810	3.61-130.8	3.61	130.8	3000	0.824314	6.49572e-05
1811	3.61-130.8	3.61	130.8	3300	0.782809	6.68673e-05
1812	3.61-130.8	3.61	130.8	3600	0.747022	6.86253e-05
1813	2.765-121.7	2.765	121.7	300	2.27642	3.25356e-05
1814	2.765-121.7	2.765	121.7	600	1.97025	3.58109e-05
1815	2.765-121.7	2.765	121.7	900	1.75776	3.86162e-05
1816	2.765-121.7	2.765	121.7	1200	1.5976	4.11146e-05
1817	2.765-121.7	2.765	121.7	1500	1.47195	4.33712e-05
1818	2.765-121.7	2.765	121.7	1800	1.37095	4.54197e-05
1819	2.765-121.7	2.765	121.7	2100	1.28622	4.73322e-05
1820	2.765-121.7	2.765	121.7	2400	1.21447	4.91074e-05
1821	2.765-121.7	2.765	121.7	2700	1.15305	5.07572e-05
1822	2.765-121.7	2.765	121.7	3000	1.09915	5.23204e-05
1823	2.765-121.7	2.765	121.7	3300	1.0525	5.37691e-05
1824	2.765-121.7	2.765	121.7	3600	1.01039	5.51611e-05
1825	3.061-120.9	3.061	120.9	300	2.47088	2.66851e-05
1826	3.061-120.9	3.061	120.9	600	2.11495	2.96266e-05
1827	3.061-120.9	3.061	120.9	900	1.87251	3.21412e-05
1828	3.061-120.9	3.061	120.9	1200	1.69499	3.43386e-05
1829	3.061-120.9	3.061	120.9	1500	1.55736	3.63204e-05
1830	3.061-120.9	3.061	120.9	1800	1.44682	3.81256e-05
1831	3.061-120.9	3.061	120.9	2100	1.35575	3.97877e-05
1832	3.061-120.9	3.061	120.9	2400	1.27874	4.13323e-05
1833	3.061-120.9	3.061	120.9	2700	1.21248	4.27848e-05
1834	3.061-120.9	3.061	120.9	3000	1.15506	4.41441e-05
1835	3.061-120.9	3.061	120.9	3300	1.10419	4.54371e-05
1836	3.061-120.9	3.061	120.9	3600	1.05961	4.66474e-05
1837	3.59-135.4	3.59	135.4	300	2.05991	4.394e-05
1838	3.59-135.4	3.59	135.4	600	1.55959	5.22681e-05
1839	3.59-135.4	3.59	135.4	900	1.29207	5.85685e-05
1840	3.59-135.4	3.59	135.4	1200	1.1205	6.36927e-05
1841	3.59-135.4	3.59	135.4	1500	0.999392	6.80149e-05
1842	3.59-135.4	3.59	135.4	1800	0.907894	7.17751e-05
1843	3.59-135.4	3.59	135.4	2100	0.836141	7.50947e-05
1844	3.59-135.4	3.59	135.4	2400	0.777762	7.80716e-05
1845	3.59-135.4	3.59	135.4	2700	0.729358	8.07597e-05
1846	3.59-135.4	3.59	135.4	3000	0.688597	8.31984e-05
1847	3.59-135.4	3.59	135.4	3300	0.653697	8.54247e-05
1848	3.59-135.4	3.59	135.4	3600	0.623024	8.74999e-05
1849	3.636-137.8	3.636	137.8	300	1.94649	4.87832e-05
1850	3.636-137.8	3.636	137.8	600	1.44825	5.8426e-05
1851	3.636-137.8	3.636	137.8	900	1.19114	6.55287e-05
1852	3.636-137.8	3.636	137.8	1200	1.02852	7.12343e-05
1853	3.636-137.8	3.636	137.8	1500	0.914822	7.59896e-05
1854	3.636-137.8	3.636	137.8	1800	0.829928	8.00673e-05
1855	3.636-137.8	3.636	137.8	2100	0.763594	8.36346e-05
1856	3.636-137.8	3.636	137.8	2400	0.709853	8.68089e-05
1857	3.636-137.8	3.636	137.8	2700	0.665519	8.96505e-05
1858	3.636-137.8	3.636	137.8	3000	0.628109	9.22218e-05
1859	3.636-137.8	3.636	137.8	3300	0.595925	9.45766e-05
1860	3.636-137.8	3.636	137.8	3600	0.567923	9.67381e-05
1861	3.084-134.8	3.084	134.8	300	1.95119	5.2111e-05
1862	3.084-134.8	3.084	134.8	600	1.51453	6.09521e-05
1863	3.084-134.8	3.084	134.8	900	1.27083	6.77389e-05
1864	3.084-134.8	3.084	134.8	1200	1.11071	7.32951e-05
1865	3.084-134.8	3.084	134.8	1500	0.995685	7.8017e-05
1866	3.084-134.8	3.084	134.8	1800	0.907709	8.21467e-05
1867	3.084-134.8	3.084	134.8	2100	0.838289	8.5793e-05
1868	3.084-134.8	3.084	134.8	2400	0.781471	8.90775e-05
1869	3.084-134.8	3.084	134.8	2700	0.734353	9.20396e-05
1870	3.084-134.8	3.084	134.8	3000	0.69399	9.47639e-05
1871	3.084-134.8	3.084	134.8	3300	0.659297	9.72595e-05
1872	3.084-134.8	3.084	134.8	3600	0.629243	9.95484e-05
1873	4.39-135.9	4.39	135.9	300	2.19265	3.46971e-05
1874	4.39-135.9	4.39	135.9	600	1.6108	4.21507e-05
1875	4.39-135.9	4.39	135.9	900	1.31756	4.76636e-05
1876	4.39-135.9	4.39	135.9	1200	1.13481	5.2096e-05
1877	4.39-135.9	4.39	135.9	1500	1.00729	5.58289e-05
1878	4.39-135.9	4.39	135.9	1800	0.912205	5.90563e-05
1879	4.39-135.9	4.39	135.9	2100	0.838266	6.18894e-05
1880	4.39-135.9	4.39	135.9	2400	0.778268	6.44368e-05
1881	4.39-135.9	4.39	135.9	2700	0.728836	6.6728e-05
1882	4.39-135.9	4.39	135.9	3000	0.68727	6.88075e-05
1883	4.39-135.9	4.39	135.9	3300	0.651357	7.07291e-05
1884	4.39-135.9	4.39	135.9	3600	0.620224	7.24993e-05
1885	3.488-122.5	3.488	122.5	300	2.63052	2.36456e-05
1886	3.488-122.5	3.488	122.5	600	2.18134	2.68206e-05
1887	3.488-122.5	3.488	122.5	900	1.89499	2.94735e-05
1888	3.488-122.5	3.488	122.5	1200	1.69439	3.17548e-05
1889	3.488-122.5	3.488	122.5	1500	1.54299	3.37876e-05
1890	3.488-122.5	3.488	122.5	1800	1.42393	3.5621e-05
1891	3.488-122.5	3.488	122.5	2100	1.32676	3.7306e-05
1892	3.488-122.5	3.488	122.5	2400	1.24626	3.88538e-05
1893	3.488-122.5	3.488	122.5	2700	1.17791	4.02951e-05
1894	3.488-122.5	3.488	122.5	3000	1.11891	4.16472e-05
1895	3.488-122.5	3.488	122.5	3300	1.06725	4.2921e-05
1896	3.488-122.5	3.488	122.5	3600	1.02156	4.41269e-05
1897	2.435-138.8	2.435	138.8	300	1.58597	8.49488e-05
1898	2.435-138.8	2.435	138.8	600	1.24165	9.79006e-05
1899	2.435-138.8	2.435	138.8	900	1.0458	0.000107718
1900	2.435-138.8	2.435	138.8	1200	0.916459	0.000115623
1901	2.435-138.8	2.435	138.8	1500	0.823303	0.000122244
1902	2.435-138.8	2.435	138.8	1800	0.75231	0.000127932
1903	2.435-138.8	2.435	138.8	2100	0.695933	0.000132908
1904	2.435-138.8	2.435	138.8	2400	0.650029	0.000137311
1905	2.435-138.8	2.435	138.8	2700	0.61144	0.000141286
1906	2.435-138.8	2.435	138.8	3000	0.578761	0.000144865
1907	2.435-138.8	2.435	138.8	3300	0.550672	0.000148109
1908	2.435-138.8	2.435	138.8	3600	0.526364	0.000151052
1909	2.758-133.8	2.758	133.8	300	1.88138	5.77213e-05
1910	2.758-133.8	2.758	133.8	600	1.4966	6.64744e-05
1911	2.758-133.8	2.758	133.8	900	1.27026	7.33643e-05
1912	2.758-133.8	2.758	133.8	1200	1.11822	7.90597e-05
1913	2.758-133.8	2.758	133.8	1500	1.00697	8.39479e-05
1914	2.758-133.8	2.758	133.8	1800	0.921775	8.82206e-05
1915	2.758-133.8	2.758	133.8	2100	0.853611	9.20278e-05
1916	2.758-133.8	2.758	133.8	2400	0.797572	9.5464e-05
1917	2.758-133.8	2.758	133.8	2700	0.750468	9.85973e-05
1918	2.758-133.8	2.758	133.8	3000	0.710197	0.000101473
1919	2.758-133.8	2.758	133.8	3300	0.675659	0.000104096
1920	2.758-133.8	2.758	133.8	3600	0.645128	0.000106555
1921	2.693-125.8	2.693	125.8	300	2.12054	4.11557e-05
1922	2.693-125.8	2.693	125.8	600	1.79218	4.59102e-05
1923	2.693-125.8	2.693	125.8	900	1.57435	4.9893e-05
1924	2.693-125.8	2.693	125.8	1200	1.41713	5.33473e-05
1925	2.693-125.8	2.693	125.8	1500	1.29698	5.64092e-05
1926	2.693-125.8	2.693	125.8	1800	1.20086	5.91848e-05
1927	2.693-125.8	2.693	125.8	2100	1.12126	6.17435e-05
1928	2.693-125.8	2.693	125.8	2400	1.05493	6.40879e-05
1929	2.693-125.8	2.693	125.8	2700	0.998232	6.62669e-05
1930	2.693-125.8	2.693	125.8	3000	0.949001	6.83098e-05
1931	2.693-125.8	2.693	125.8	3300	0.906306	7.02056e-05
1932	2.693-125.8	2.693	125.8	3600	0.868421	7.19954e-05
1933	4.869-125.6	4.869	125.6	300	2.95667	1.70455e-05
1934	4.869-125.6	4.869	125.6	600	2.27576	2.03499e-05
1935	4.869-125.6	4.869	125.6	900	1.90356	2.29514e-05
1936	4.869-125.6	4.869	125.6	1200	1.66149	2.5138e-05
1937	4.869-125.6	4.869	125.6	1500	1.4895	2.70257e-05
1938	4.869-125.6	4.869	125.6	1800	1.35791	2.87214e-05
1939	4.869-125.6	4.869	125.6	2100	1.25478	3.0237e-05
1940	4.869-125.6	4.869	125.6	2400	1.16988	3.16373e-05
1941	4.869-125.6	4.869	125.6	2700	1.09928	3.29234e-05
1942	4.869-125.6	4.869	125.6	3000	1.03876	3.41295e-05
1943	4.869-125.6	4.869	125.6	3300	0.986772	3.52514e-05
1944	4.869-125.6	4.869	125.6	3600	0.941422	3.63006e-05
1945	2.17-133.2	2.17	133.2	300	1.64593	7.79182e-05
1946	2.17-133.2	2.17	133.2	600	1.36642	8.71804e-05
1947	2.17-133.2	2.17	133.2	900	1.18742	9.46848e-05
1948	2.17-133.2	2.17	133.2	1200	1.06099	0.000101024
1949	2.17-133.2	2.17	133.2	1500	0.965528	0.00010653
1950	2.17-133.2	2.17	133.2	1800	0.890001	0.000111434
1951	2.17-133.2	2.17	133.2	2100	0.82877	0.000115821
1952	2.17-133.2	2.17	133.2	2400	0.777901	0.000119791
1953	2.17-133.2	2.17	133.2	2700	0.734996	0.000123396
1954	2.17-133.2	2.17	133.2	3000	0.698016	0.000126716
1955	2.17-133.2	2.17	133.2	3300	0.6654	0.000129819
1956	2.17-133.2	2.17	133.2	3600	0.636816	0.000132686
1957	1.281-129.6	1.281	129.6	300	1.15107	0.000140771
1958	1.281-129.6	1.281	129.6	600	1.05131	0.000148313
1959	1.281-129.6	1.281	129.6	900	0.972157	0.000155019
1960	1.281-129.6	1.281	129.6	1200	0.907361	0.000161085
1961	1.281-129.6	1.281	129.6	1500	0.853738	0.000166557
1962	1.281-129.6	1.281	129.6	1800	0.807597	0.000171631
1963	1.281-129.6	1.281	129.6	2100	0.767965	0.000176292
1964	1.281-129.6	1.281	129.6	2400	0.733233	0.000180625
1965	1.281-129.6	1.281	129.6	2700	0.702658	0.000184662
1966	1.281-129.6	1.281	129.6	3000	0.675511	0.000188431
1967	1.281-129.6	1.281	129.6	3300	0.650918	0.000192
1968	1.281-129.6	1.281	129.6	3600	0.628619	0.000195379
1969	3.035-135.6	3.035	135.6	300	1.90082	5.53336e-05
1970	3.035-135.6	3.035	135.6	600	1.47111	6.47448e-05
1971	3.035-135.6	3.035	135.6	900	1.23292	7.19089e-05
1972	3.035-135.6	3.035	135.6	1200	1.07628	7.77781e-05
1973	3.035-135.6	3.035	135.6	1500	0.964008	8.27516e-05
1974	3.035-135.6	3.035	135.6	1800	0.87845	8.70837e-05
1975	3.035-135.6	3.035	135.6	2100	0.811019	9.09036e-05
1976	3.035-135.6	3.035	135.6	2400	0.756221	9.43119e-05
1977	3.035-135.6	3.035	135.6	2700	0.710365	9.74009e-05
1978	3.035-135.6	3.035	135.6	3000	0.671221	0.000100232
1979	3.035-135.6	3.035	135.6	3300	0.637725	0.000102812
1980	3.035-135.6	3.035	135.6	3600	0.608709	0.000105174
1981	2.884-128.1	2.884	128.1	300	2.13868	4.1493e-05
1982	2.884-128.1	2.884	128.1	600	1.75999	4.70573e-05
1983	2.884-128.1	2.884	128.1	900	1.52191	5.16149e-05
1984	2.884-128.1	2.884	128.1	1200	1.3555	5.55063e-05
1985	2.884-128.1	2.884	128.1	1500	1.23064	5.89341e-05
1986	2.884-128.1	2.884	128.1	1800	1.133	6.19893e-05
1987	2.884-128.1	2.884	128.1	2100	1.05391	6.47589e-05
1988	2.884-128.1	2.884	128.1	2400	0.988001	6.7303e-05
1989	2.884-128.1	2.884	128.1	2700	0.932388	6.9644e-05
1990	2.884-128.1	2.884	128.1	3000	0.8848	7.18068e-05
1991	2.884-128.1	2.884	128.1	3300	0.843198	7.38305e-05
1992	2.884-128.1	2.884	128.1	3600	0.806492	7.57302e-05
1993	3.646-130.1	3.646	130.1	300	2.34441	3.28079e-05
1994	3.646-130.1	3.646	130.1	600	1.83251	3.85102e-05
1995	3.646-130.1	3.646	130.1	900	1.54125	4.30149e-05
1996	3.646-130.1	3.646	130.1	1200	1.34961	4.67609e-05
1997	3.646-130.1	3.646	130.1	1500	1.21208	4.99801e-05
1998	3.646-130.1	3.646	130.1	1800	1.10638	5.28377e-05
1999	3.646-130.1	3.646	130.1	2100	1.02247	5.5401e-05
[truncated: 1,277 more rows]

## Sheet: MMD
				logM	2.0202	2.10101	2.18182	2.26263	2.34343	2.42424	2.50505	2.58586	2.66667	2.74747	2.82828	2.90909	2.9899	3.07071	3.15152	3.23232	3.31313	3.39394	3.47475	3.55556	3.63636	3.71717	3.79798	3.87879	3.9596	4.0404	4.12121	4.20202	4.28283	4.36364	4.44444	4.52525	4.60606	4.68687	4.76768	4.84848	4.92929	5.0101	5.09091	5.17172	5.25253	5.33333	5.41414	5.49495	5.57576
	simID	BA-0 in mol/L	Temperature in ° C	time in sec	w(logM)	w(logM)	w(logM)	w(logM)	w(logM)	w(logM)	w(logM)	w(logM)	w(logM)	w(logM)	w(logM)	w(logM)	w(logM)	w(logM)	w(logM)	w(logM)	w(logM)	w(logM)	w(logM)	w(logM)	w(logM)	w(logM)	w(logM)	w(logM)	w(logM)	w(logM)	w(logM)	w(logM)	w(logM)	w(logM)	w(logM)	w(logM)	w(logM)	w(logM)	w(logM)	w(logM)	w(logM)	w(logM)	w(logM)	w(logM)	w(logM)	w(logM)	w(logM)	w(logM)	w(logM)
1	0.6078-138.4	0.6078	138.4	600	0	0.0103062	0.0233429	0.0222793	0.0594687	0.270909	0.543955	0.394004	0.105316	0.139494	0.187711	0.250925	0.330841	0.425632	0.536562	0.664838	0.798237	0.924133	1.02657	1.0873	1.07919	0.997687	0.85379	0.664928	0.461027	0.274162	0.142585	0.0625673	0.0217728	0.00604068	0.00132157	0.000202843	0	0	0	0	0	0	0	0	0	0	0	0	0
2	0.6078-138.4	0.6078	138.4	1200	0	0.0113803	0.0257792	0.0246102	0.0636768	0.28453	0.56971	0.414527	0.115267	0.1522	0.203986	0.271357	0.355473	0.454237	0.568421	0.697272	0.827992	0.946878	1.03648	1.08012	1.0524	0.953323	0.798695	0.60839	0.412348	0.239385	0.121801	0.0524341	0.0179733	0.00492058	0.00106127	0.00015612	0	0	0	0	0	0	0	0	0	0	0	0	0
3	0.6078-138.4	0.6078	138.4	1800	0	0.0123521	0.0279766	0.0267017	0.0673652	0.296113	0.591465	0.432025	0.124085	0.163368	0.218111	0.288848	0.376349	0.478169	0.594352	0.722642	0.849976	0.961519	1.03931	1.06872	1.02571	0.914266	0.753733	0.56493	0.377101	0.215743	0.108381	0.0461375	0.0157059	0.00431328	0.000928329	0.000130924	1.17587e-06	0	0	0	0	0	0	0	0	0	0	0	0
4	0.6078-138.4	0.6078	138.4	2400	0	0.0132375	0.029977	0.0286022	0.0706436	0.306103	0.610103	0.44712	0.131917	0.173276	0.230602	0.304129	0.394221	0.498317	0.615779	0.742768	0.866175	0.970618	1.03795	1.05549	1.00074	0.880824	0.717247	0.531091	0.350671	0.19868	0.0990586	0.041927	0.014203	0.00389308	0.000833812	0.000115292	9.64054e-07	0	0	0	0	0	0	0	0	0	0	0	0
5	0.6078-138.4	0.6078	138.4	3000	0	0.0140541	0.0318187	0.0303466	0.0736	0.314887	0.626392	0.460415	0.139022	0.182198	0.241705	0.317577	0.409779	0.515482	0.633586	0.758884	0.878265	0.97609	1.03424	1.04183	0.977733	0.851771	0.686995	0.504169	0.330389	0.186023	0.0923127	0.0389372	0.0131556	0.00360069	0.000769619	0.000105328	8.24043e-07	0	0	0	0	0	0	0	0	0	0	0	0
6	0.6078-138.4	0.6078	138.4	3600	0	0.0148149	0.0335295	0.0319586	0.0762898	0.322695	0.640792	0.472237	0.145471	0.190253	0.251685	0.329575	0.423461	0.530343	0.64865	0.771957	0.887392	0.979116	1.02912	1.02828	0.956759	0.826513	0.661694	0.482363	0.31434	0.176204	0.0871862	0.0367097	0.0123862	0.00338745	0.000724965	9.89171e-05	2.97552e-06	0	0	0	0	0	0	0	0	0	0	0	0
7	3.508-127.3	3.508	127.3	600	0	7.60239e-05	0.000170093	0.000158775	0.0026384	0.0181218	0.0381368	0.0252227	0.000837188	0.00115291	0.00163427	0.00233958	0.00337305	0.00475937	0.00669072	0.00960713	0.0136249	0.0192588	0.0272143	0.0381495	0.0534852	0.0743774	0.102335	0.139467	0.188438	0.251834	0.330376	0.425346	0.536435	0.659796	0.788468	0.911389	1.01442	1.08222	1.09978	1.05853	0.958943	0.810685	0.633478	0.452006	0.290853	0.165917	0.0822103	0.0344941	0.011895
8	3.508-127.3	3.508	127.3	1200	0	0.000107793	0.000244989	0.000235261	0.00322721	0.0218642	0.0459551	0.0304749	0.00123457	0.00169913	0.00240426	0.00343198	0.00493182	0.00693655	0.00971703	0.0138827	0.0195667	0.027458	0.0384568	0.0533355	0.0738608	0.101285	0.137106	0.183391	0.242347	0.315655	0.40264	0.50254	0.612425	0.726305	0.835819	0.930294	0.998649	1.03073	1.0179	0.957162	0.851961	0.71168	0.55223	0.392697	0.25243	0.144103	0.0716063	0.0301759	0.0104337
9	3.508-127.3	3.508	127.3	1800	0	0.000136708	0.000314144	0.000307497	0.0036903	0.0247185	0.0519	0.0344936	0.00160537	0.0022077	0.00311987	0.0044439	0.00636763	0.00892874	0.0124585	0.0177132	0.0248366	0.0346265	0.0481229	0.0661456	0.0905946	0.122682	0.163786	0.215724	0.280036	0.357364	0.445985	0.543934	0.647123	0.749432	0.843231	0.919546	0.970015	0.987373	0.965212	0.90135	0.798738	0.665394	0.515521	0.366369	0.235495	0.134552	0.0669983	0.0282837	0.0097945
10	3.508-127.3	3.508	127.3	2400	0	0.000164063	0.000380156	0.000377398	0.00408357	0.0270796	0.0568042	0.0378269	0.00196135	0.00269425	0.00380143	0.00540471	0.00772286	0.0107935	0.0150061	0.0212382	0.0296288	0.0410569	0.0566603	0.0772578	0.104791	0.140362	0.185121	0.24055	0.307535	0.385908	0.473386	0.567381	0.663453	0.756111	0.838888	0.904286	0.945385	0.955997	0.930397	0.866428	0.766534	0.637914	0.493933	0.350984	0.225661	0.128978	0.0642221	0.0271286	0.00942149
11	3.508-127.3	3.508	127.3	3000	0	0.000190022	0.000443032	0.000444351	0.00442519	0.0290848	0.0609592	0.0406656	0.0023017	0.00315564	0.00444624	0.00631123	0.00899225	0.0125309	0.0173687	0.0244813	0.0339942	0.0468488	0.0642421	0.0869591	0.116915	0.155065	0.202323	0.259819	0.327926	0.405914	0.49117	0.580868	0.670758	0.7561	0.831324	0.889937	0.925776	0.933031	0.906087	0.842598	0.74481	0.619595	0.479671	0.340803	0.219123	0.125291	0.0624111	0.0263786	0.00917059
12	3.508-127.3	3.508	127.3	3600	0	0.000214965	0.0005038	0.00050962	0.00473319	0.0308565	0.0646223	0.0431791	0.00263189	0.00360322	0.00506845	0.00718129	0.0102064	0.0141836	0.0196002	0.0275197	0.0380473	0.0521647	0.0710973	0.0955783	0.127484	0.167599	0.216581	0.275249	0.343541	0.420352	0.50305	0.588763	0.673507	0.753299	0.823275	0.877447	0.910006	0.915344	0.887812	0.824959	0.728926	0.606309	0.469354	0.333435	0.214372	0.122603	0.061111	0.0258389	0.00898306
13	0.9984-132.9	0.9984	132.9	600	0	0.00266397	0.00599366	0.0056524	0.0230059	0.126623	0.260507	0.18056	0.0284717	0.0385753	0.0534731	0.0743415	0.103166	0.139873	0.187564	0.252751	0.333639	0.43251	0.550629	0.68262	0.822509	0.955997	1.06527	1.13298	1.13534	1.05633	0.911615	0.71636	0.501384	0.31067	0.166495	0.0746964	0.0277413	0.00836614	0.00196132	0.000293722	9.47589e-06	0	0	0	0	0	0	0	0
14	0.9984-132.9	0.9984	132.9	1200	0	0.0030733	0.00693002	0.00656183	0.025272	0.136502	0.280216	0.195059	0.032897	0.0444447	0.0614196	0.0850615	0.117438	0.158433	0.211244	0.282388	0.369407	0.473965	0.596288	0.72934	0.864563	0.986634	1.07787	1.12156	1.09726	0.99471	0.83621	0.640381	0.437368	0.26513	0.139536	0.0617915	0.022762	0.00684227	0.00159471	0.000233528	9.38499e-06	0	0	0	0	0	0	0	0
15	0.9984-132.9	0.9984	132.9	1800	0	0.00345023	0.00779386	0.0074035	0.027256	0.144816	0.296703	0.207281	0.0368598	0.0497157	0.0685474	0.0945892	0.129966	0.174538	0.23149	0.307271	0.39888	0.507139	0.631174	0.762961	0.892151	1.00288	1.07811	1.10267	1.05947	0.942658	0.778759	0.587066	0.395411	0.23705	0.123799	0.0545789	0.0200736	0.00603546	0.00141373	0.000210973	7.14581e-06	0	0	0	0	0	0	0	0
16	0.9984-132.9	0.9984	132.9	2400	0	0.00380083	0.00859714	0.00818583	0.029023	0.151981	0.310834	0.217858	0.0405126	0.0545132	0.0749647	0.103152	0.141175	0.188779	0.249191	0.328643	0.423567	0.534116	0.658492	0.787883	0.910548	1.01053	1.07193	1.08141	1.0249	0.899726	0.734522	0.548075	0.366074	0.218185	0.113512	0.0499356	0.0183674	0.00552621	0.0012925	0.000193958	6.8199e-06	0	0	0	0	0	0	0	0
17	0.9984-132.9	0.9984	132.9	3000	0	0.0041283	0.00934818	0.00891851	0.0306227	0.158287	0.323215	0.227178	0.0438668	0.0589352	0.0808743	0.110957	0.15126	0.201455	0.264718	0.34706	0.444425	0.556315	0.680119	0.806383	0.922458	1.01275	1.06262	1.06043	0.994503	0.864322	0.699708	0.518651	0.344742	0.204804	0.106325	0.0467201	0.0171737	0.00516607	0.00121623	0.000183565	5.76338e-06	0	0	0	0	0	0	0	0
18	0.9984-132.9	0.9984	132.9	3600	0	0.0044332	0.0100478	0.0096017	0.0320722	0.163859	0.334108	0.235436	0.0469688	0.0629962	0.0862513	0.118	0.160306	0.212754	0.278389	0.362985	0.462128	0.574678	0.697362	0.820292	0.930062	1.01176	1.05204	1.04066	0.967998	0.835109	0.672059	0.495881	0.328581	0.194874	0.101095	0.0443933	0.0162992	0.00490297	0.00115551	0.00017417	5.30806e-06	0	0	0	0	0	0	0	0
19	4.744-124.0	4.744	124	600	0	1.73975e-05	4.0406e-05	4.02686e-05	0.00139447	0.009899	0.0208931	0.0137301	0.000214306	0.000295762	0.000420778	0.00060413	0.000874879	0.00124037	0.0017507	0.00252885	0.00361051	0.00514952	0.00735548	0.0104265	0.0148359	0.0210435	0.0296337	0.0414287	0.0576905	0.0800296	0.109754	0.148983	0.199891	0.264133	0.3434	0.437979	0.54578	0.662723	0.78238	0.894958	0.987886	1.04767	1.06263	1.02633	0.938494	0.806132	0.644702	0.474191	0.316336
20	4.744-124.0	4.744	124	1200	0	2.59526e-05	6.15611e-05	6.34845e-05	0.00173008	0.0121819	0.0256932	0.0169106	0.000336032	0.000463183	0.000658544	0.00094507	0.00136447	0.00192792	0.0027158	0.00391178	0.00556304	0.00789182	0.0111998	0.015768	0.0222507	0.0312379	0.0434677	0.0599611	0.0821696	0.111773	0.149884	0.198339	0.258536	0.330875	0.415342	0.509947	0.610774	0.712869	0.80952	0.892902	0.954606	0.985954	0.98002	0.933005	0.845165	0.72207	0.576229	0.42412	0.283633
21	4.744-124.0	4.744	124	1800	0	3.40535e-05	8.19216e-05	8.63403e-05	0.00199077	0.0139197	0.0293403	0.0193368	0.0004551	0.000626974	0.000889944	0.00127454	0.00183585	0.00258827	0.00363756	0.00522205	0.0073991	0.0104474	0.014744	0.0206279	0.0288818	0.0401618	0.0552717	0.075318	0.101748	0.136118	0.17919	0.232249	0.295907	0.369616	0.452351	0.541378	0.632822	0.722406	0.804605	0.873599	0.923022	0.945418	0.934523	0.88674	0.801788	0.684331	0.546073	0.40222	0.269266
22	4.744-124.0	4.744	124	2400	0	4.18994e-05	0.000101832	0.000108983	0.0022096	0.0153531	0.0323435	0.0213418	0.000572826	0.000788356	0.00111671	0.00159584	0.00229473	0.00322933	0.00452671	0.00647704	0.00914688	0.0128622	0.0180525	0.0250934	0.0348766	0.0480961	0.0655549	0.0883459	0.117821	0.155339	0.201309	0.256479	0.320802	0.393267	0.472504	0.555691	0.63948	0.720539	0.794437	0.856221	0.899998	0.918694	0.906189	0.858796	0.776014	0.662206	0.528526	0.389422	0.260813
23	4.744-124.0	4.744	124	3000	0	4.95892e-05	0.000121456	0.000131467	0.00240132	0.0165894	0.03493	0.0230738	0.000688598	0.000946768	0.00133949	0.00191066	0.00274187	0.00385295	0.00538948	0.00768562	0.0108128	0.0151424	0.0211558	0.0292472	0.040373	0.0552395	0.0746174	0.0995507	0.131262	0.170831	0.218342	0.274181	0.337881	0.408202	0.483742	0.561984	0.640181	0.71567	0.784563	0.842237	0.882952	0.89981	0.886686	0.839753	0.75856	0.647303	0.516739	0.380845	0.255153
24	4.744-124.0	4.744	124	3600	0	5.71369e-05	0.000140818	0.000153802	0.00257293	0.0176798	0.037208	0.0246038	0.000803315	0.00110356	0.00155921	0.00222069	0.00318076	0.00446057	0.0062262	0.0088532	0.0124143	0.0173165	0.0240813	0.0331198	0.0454264	0.0616881	0.0826354	0.109238	0.142549	0.183421	0.231678	0.287378	0.34982	0.417782	0.490011	0.564337	0.638534	0.710337	0.776054	0.831144	0.869943	0.885678	0.872253	0.825835	0.745893	0.636429	0.508074	0.374539	0.250959
25	2.82-139.5	2.82	139.5	600	0	0.000397603	0.000907254	0.000877321	0.00710036	0.0454586	0.0950373	0.063744	0.00454038	0.00621934	0.00876835	0.0124358	0.0176727	0.0245946	0.0340461	0.0478744	0.0662796	0.0910094	0.124228	0.167223	0.223231	0.293365	0.378146	0.477783	0.589933	0.709369	0.827124	0.932156	1.01083	1.05122	1.04323	0.981528	0.870865	0.723464	0.556245	0.391046	0.247853	0.138997	0.0677359	0.027934	0.00952322	0.00259587	0.000509151	5.0999e-05	0
26	2.82-139.5	2.82	139.5	1200	0	0.000583583	0.00134795	0.00133103	0.00884006	0.0548406	0.114293	0.0771491	0.00680677	0.00928844	0.0130164	0.0183402	0.0258573	0.0356618	0.0488469	0.067734	0.0923638	0.124589	0.166555	0.219003	0.284395	0.362414	0.451796	0.550828	0.654671	0.756409	0.848741	0.922587	0.968151	0.979547	0.951317	0.880799	0.772928	0.637629	0.488263	0.342527	0.21689	0.121601	0.0592656	0.0244784	0.00837442	0.00228078	0.000448495	4.62737e-05	0
27	2.82-139.5	2.82	139.5	1800	0	0.000744042	0.00173134	0.00173092	0.0101413	0.061413	0.127675	0.0866016	0.00875091	0.0118975	0.0165955	0.0232582	0.0325656	0.0445863	0.0605438	0.0829993	0.111793	0.148644	0.195477	0.252488	0.321243	0.400437	0.487925	0.581321	0.675349	0.763423	0.840515	0.899384	0.932291	0.935214	0.903117	0.833029	0.729208	0.600671	0.459625	0.322348	0.204098	0.114438	0.0557936	0.0230509	0.00788767	0.00215132	0.000425841	4.3135e-05	0
28	2.82-139.5	2.82	139.5	2400	0	0.000887262	0.00207442	0.00209016	0.0111959	0.0664804	0.137925	0.0939261	0.010467	0.0141876	0.0197119	0.0274963	0.0382642	0.0520483	0.0701563	0.095252	0.126967	0.166828	0.216465	0.275628	0.345146	0.423147	0.507201	0.59488	0.681161	0.760154	0.828487	0.879837	0.907161	0.906871	0.873875	0.804964	0.704056	0.579672	0.443405	0.31091	0.196865	0.110406	0.053833	0.0222386	0.00761541	0.00208155	0.000411159	4.18093e-05	0
29	2.82-139.5	2.82	139.5	3000	0	0.00101737	0.00238672	0.0024182	0.0120873	0.0705852	0.14618	0.09988	0.0119994	0.0162238	0.0224627	0.0312029	0.0431895	0.0584137	0.0782267	0.105315	0.139115	0.180949	0.232176	0.29221	0.361328	0.43738	0.517937	0.600796	0.681361	0.754347	0.817426	0.864641	0.889133	0.887397	0.854264	0.786401	0.68753	0.565928	0.432834	0.303469	0.192168	0.10779	0.0525557	0.0217128	0.0074362	0.00203366	0.000402958	4.13052e-05	0
30	2.82-139.5	2.82	139.5	3600	0	0.00113677	0.00267345	0.00271958	0.0128609	0.0740238	0.15306	0.104885	0.0133887	0.0180593	0.0249244	0.0344862	0.0475005	0.0639236	0.0851178	0.113744	0.14907	0.192217	0.244306	0.304508	0.372668	0.44657	0.524001	0.603007	0.679378	0.74829	0.808042	0.852784	0.875677	0.873176	0.840076	0.773062	0.675739	0.556173	0.425338	0.29819	0.188831	0.10592	0.0516385	0.0213374	0.00730998	0.00199897	0.000396032	4.05915e-05	0
31	2.375-132.4	2.375	132.4	600	0	0.000345659	0.000770439	0.000714145	0.0061646	0.0398174	0.0833148	0.0557823	0.00371142	0.00510026	0.00721311	0.010261	0.0146347	0.0204413	0.0284318	0.0402561	0.0561558	0.0777798	0.107273	0.146121	0.19779	0.264042	0.346309	0.44593	0.562443	0.69217	0.825866	0.951578	1.05279	1.11245	1.1152	1.05174	0.926354	0.75535	0.56297	0.378909	0.227227	0.119038	0.0534287	0.0199054	0.00598857	0.00136704	0.00021254	2.66744e-05	3.71665e-07
32	2.375-132.4	2.375	132.4	1200	0	0.000469288	0.00105674	0.000998091	0.00740444	0.0467935	0.0977032	0.0657091	0.00515815	0.0070652	0.00995532	0.0141126	0.0200384	0.0278473	0.0384914	0.0540311	0.0746581	0.102265	0.1392	0.186758	0.248234	0.324541	0.415852	0.521867	0.639281	0.761335	0.877694	0.975881	1.04138	1.06282	1.03161	0.94563	0.813805	0.65207	0.480119	0.320771	0.191729	0.100379	0.0450959	0.016848	0.00508708	0.00117303	0.000182575	2.35578e-05	7.66512e-08
33	2.375-132.4	2.375	132.4	1800	0	0.000580291	0.00131578	0.0012583	0.00839654	0.0521329	0.10866	0.0733448	0.00647056	0.00884303	0.0124198	0.0175396	0.0247918	0.034288	0.0471311	0.0656804	0.0900326	0.12215	0.164389	0.217715	0.28501	0.366371	0.460835	0.566828	0.679441	0.790757	0.891229	0.969472	1.01364	1.01658	0.972881	0.882252	0.753551	0.600822	0.441151	0.294323	0.175785	0.0920389	0.0413923	0.0154827	0.00468123	0.00108443	0.000170572	2.15274e-05	6.7157e-08
34	2.375-132.4	2.375	132.4	2400	0	0.000681893	0.00155445	0.00150063	0.00923196	0.0564583	0.117494	0.0795528	0.00766918	0.0104628	0.0146558	0.0206283	0.0290371	0.039986	0.0546851	0.0756983	0.103015	0.138581	0.184669	0.241918	0.312662	0.396278	0.491029	0.594515	0.701013	0.802442	0.890615	0.955542	0.987365	0.981104	0.932528	0.841699	0.716815	0.570526	0.418483	0.279084	0.16667	0.0872893	0.0392771	0.0147053	0.00445407	0.00103312	0.000164131	2.0709e-05	9.32259e-09
35	2.375-132.4	2.375	132.4	3000	0	0.000776964	0.00177871	0.00172986	0.00996471	0.0601295	0.124961	0.0848384	0.00878618	0.0119659	0.016721	0.0234627	0.0328996	0.0451308	0.0614474	0.0845539	0.114302	0.152566	0.20151	0.261437	0.334166	0.418498	0.512135	0.612249	0.712793	0.805877	0.884789	0.940696	0.964996	0.953888	0.903445	0.813541	0.691844	0.550212	0.403411	0.268957	0.160603	0.0841227	0.0378539	0.0141699	0.00429644	0.000998232	0.000158077	1.96255e-05	8.85854e-09
36	2.375-132.4	2.375	132.4	3600	0	0.000865976	0.00198926	0.00194604	0.0106172	0.06331	0.131406	0.0894326	0.00983439	0.0133697	0.0186385	0.0260791	0.0364457	0.049821	0.0675397	0.0924114	0.124164	0.164575	0.215669	0.277435	0.351204	0.435314	0.527135	0.623675	0.718874	0.805241	0.877283	0.926982	0.946529	0.932687	0.881592	0.792876	0.673733	0.535559	0.392568	0.261686	0.156271	0.0818635	0.0368364	0.0137962	0.00418642	0.000971068	0.000155687	1.89003e-05	8.53857e-09
37	3.457-121.1	3.457	121.1	600	0	4.83657e-05	0.000105445	9.3665e-05	0.00188166	0.0130681	0.0275288	0.0181671	0.000494607	0.000683183	0.000972289	0.00139483	0.00201111	0.00284193	0.00401287	0.00578795	0.00824104	0.0117236	0.0166819	0.0235439	0.0333028	0.0468594	0.0653924	0.0904868	0.124392	0.16976	0.228383	0.302981	0.395314	0.505081	0.63044	0.765664	0.900216	1.01922	1.10471	1.13932	1.10957	1.01226	0.858059	0.668475	0.473165	0.299579	0.166605	0.0798117	0.0322337
38	3.457-121.1	3.457	121.1	1200	0	6.44874e-05	0.000142558	0.000130106	0.00223826	0.0154073	0.0324306	0.0214398	0.000686751	0.000945804	0.00134406	0.00192708	0.00277504	0.00391411	0.00551134	0.00792438	0.0112443	0.0159149	0.0225159	0.0315961	0.0443863	0.0619192	0.0855499	0.117074	0.15879	0.213239	0.281701	0.36597	0.466176	0.579861	0.70279	0.826711	0.939571	1.02753	1.07642	1.07523	1.01771	0.906273	0.753897	0.579617	0.407012	0.256818	0.14291	0.0688014	0.0280104
39	3.457-121.1	3.457	121.1	1800	0	7.9277e-05	0.0001771	0.000164849	0.00252794	0.0172696	0.0363255	0.0240498	0.000866677	0.00119341	0.00169478	0.00242568	0.00348603	0.00490959	0.00689811	0.00988568	0.0139779	0.019712	0.0277759	0.038784	0.0541317	0.0749306	0.102588	0.13893	0.186197	0.246628	0.320758	0.409446	0.511593	0.623348	0.739053	0.84991	0.94487	1.01214	1.04075	1.02352	0.957181	0.845146	0.699245	0.535948	0.375748	0.236966	0.131991	0.0636752	0.0259775
40	3.457-121.1	3.457	121.1	2400	0	9.31505e-05	0.000209827	0.000198304	0.00277777	0.01885	0.0396258	0.0262689	0.00103961	0.00143129	0.00203159	0.00290385	0.00416525	0.00585584	0.00821049	0.0117361	0.0165453	0.0232439	0.0326097	0.0453052	0.0628447	0.0863793	0.117318	0.157432	0.208735	0.273081	0.350397	0.440659	0.541823	0.649405	0.757298	0.856879	0.93856	0.992675	1.0102	0.985511	0.916298	0.806003	0.665482	0.509603	0.357184	0.225318	0.12561	0.060683	0.0248089
41	3.457-121.1	3.457	121.1	3000	0	0.000106493	0.0002415	0.000231007	0.00300085	0.0202405	0.042525	0.0282246	0.00120931	0.00166376	0.00235793	0.00336597	0.00482311	0.00676978	0.00947245	0.0135051	0.0189864	0.0265829	0.0371358	0.0513371	0.0708024	0.0966846	0.130325	0.173405	0.227675	0.29458	0.373509	0.463743	0.562629	0.665421	0.766067	0.856508	0.928497	0.974021	0.985133	0.956843	0.88712	0.779001	0.64246	0.491623	0.344547	0.217403	0.121221	0.0585985	0.0239762
42	3.457-121.1	3.457	121.1	3600	0	0.000119274	0.000272078	0.000262962	0.00320213	0.021477	0.0450995	0.029967	0.00137531	0.0018905	0.00267543	0.00381436	0.00545936	0.00765145	0.0106843	0.0151945	0.0213049	0.0297298	0.0413708	0.0569363	0.0780963	0.105977	0.141835	0.187235	0.243663	0.31215	0.391628	0.480902	0.577009	0.675162	0.76952	0.852826	0.917965	0.957789	0.964928	0.934745	0.865205	0.758985	0.625593	0.478623	0.335406	0.211609	0.118024	0.0570742	0.0233473
43	3.396-137.3	3.396	137.3	600	0	0.000198923	0.000458208	0.000450357	0.00489833	0.0324998	0.0681774	0.0453992	0.00234982	0.0032274	0.00455923	0.00649208	0.00928142	0.0129891	0.0181133	0.0257027	0.0359288	0.0499234	0.0691159	0.0946018	0.128916	0.173546	0.230023	0.300164	0.384976	0.484055	0.593864	0.709266	0.821541	0.920695	0.995272	1.03283	1.02556	0.970369	0.86831	0.729237	0.569605	0.408482	0.265052	0.152655	0.0765563	0.0326122	0.0115997	0.00333121	0.000691596
44	3.396-137.3	3.396	137.3	1200	0	0.000300311	0.000702588	0.000708678	0.00614733	0.0397314	0.0831399	0.0556492	0.00365427	0.00500189	0.00703561	0.00996137	0.0141373	0.0196404	0.0271439	0.0380646	0.0525302	0.0718775	0.097733	0.13105	0.174253	0.228146	0.293221	0.37	0.457341	0.552542	0.65118	0.747324	0.833069	0.902146	0.947274	0.960351	0.937144	0.876015	0.777761	0.650146	0.506404	0.362623	0.235303	0.13567	0.0681454	0.0290696	0.0103574	0.00299271	0.000624102
45	3.396-137.3	3.396	137.3	1800	0	0.000389628	0.000920023	0.000941951	0.00708046	0.0448378	0.0936385	0.0629286	0.00480747	0.00655977	0.00919321	0.0129592	0.0182799	0.0252273	0.0345997	0.0480422	0.0655846	0.0886093	0.118746	0.156671	0.204399	0.262076	0.329387	0.406011	0.489826	0.57753	0.665529	0.748698	0.820669	0.877227	0.91238	0.918972	0.893061	0.83268	0.738066	0.616307	0.479813	0.343552	0.222924	0.12855	0.0646184	0.0275827	0.00982542	0.00284068	0.000591943
46	3.396-137.3	3.396	137.3	2400	0	0.00047116	0.00111939	0.00115723	0.00784288	0.0488284	0.1018	0.068643	0.0058552	0.00796797	0.0111283	0.0156231	0.0219202	0.0300791	0.0409832	0.0564171	0.076292	0.101959	0.134958	0.175677	0.225705	0.284651	0.351731	0.426249	0.505732	0.586963	0.667403	0.742684	0.807331	0.857985	0.888953	0.893193	0.866673	0.807263	0.715074	0.596868	0.464619	0.332673	0.215855	0.124495	0.0626039	0.0267306	0.00952009	0.00275229	0.000573076
47	3.396-137.3	3.396	137.3	3000	0	0.000546546	0.00130422	0.00135762	0.00849216	0.0521015	0.108462	0.073346	0.00681443	0.0092532	0.0128816	0.018014	0.0251559	0.0343469	0.0465248	0.0635593	0.0852464	0.112865	0.147814	0.190218	0.24129	0.300283	0.366173	0.438152	0.513727	0.589968	0.665232	0.735624	0.796083	0.843588	0.872448	0.875553	0.848917	0.790354	0.699876	0.584096	0.454651	0.325529	0.211219	0.121822	0.0612638	0.0261666	0.00932385	0.00269505	0.000560122
48	3.396-137.3	3.396	137.3	3600	0	0.000616579	0.00147628	0.00154469	0.00905827	0.0548643	0.114062	0.0773291	0.00770007	0.0104318	0.0144796	0.0201795	0.0280572	0.0381323	0.051379	0.0697065	0.0928098	0.121876	0.158155	0.201544	0.252927	0.311366	0.375774	0.445327	0.517651	0.590155	0.661851	0.729091	0.787005	0.832649	0.860277	0.862762	0.836131	0.778209	0.689	0.574996	0.447549	0.320421	0.207895	0.119911	0.0603141	0.0257606	0.00917836	0.00265468	0.000553405
49	1.01-133.0	1.01	133	600	0	0.00260782	0.00586788	0.0055347	0.0226787	0.125097	0.257432	0.178333	0.0278756	0.0377898	0.0524502	0.0729282	0.101115	0.137158	0.1842	0.24856	0.328379	0.425976	0.542972	0.674259	0.81368	0.947581	1.05935	1.13116	1.13817	1.06382	0.922447	0.729074	0.514881	0.322688	0.175198	0.0798097	0.0298562	0.00908178	0.00222096	0.000386038	3.33339e-05	0	0	0	0	0	0	0	0
50	1.01-133.0	1.01	133	1200	0	0.00302231	0.00681469	0.00645203	0.0249638	0.135056	0.277301	0.192939	0.0323074	0.0436642	0.0603822	0.0836475	0.11546	0.155801	0.207935	0.278391	0.36463	0.468045	0.589201	0.721605	0.856806	0.979759	1.07332	1.12079	1.10104	1.00256	0.846543	0.651874	0.448832	0.274915	0.146477	0.0658647	0.0244767	0.00741406	0.00178814	0.000296826	1.63273e-05	0	0	0	0	0	0	0	0
51	1.01-133.0	1.01	133	1800	0	0.00340004	0.00768047	0.00729579	0.0269572	0.143424	0.293897	0.205244	0.0362962	0.0489471	0.0675038	0.0931829	0.12801	0.171913	0.228224	0.303402	0.394279	0.501466	0.624564	0.755973	0.885369	0.997011	1.07429	1.10232	1.06345	0.950559	0.788848	0.597685	0.405523	0.245567	0.129841	0.0581293	0.0215584	0.00652173	0.0015768	0.00027002	1.48966e-05	0	0	0	0	0	0	0	0
52	1.01-133.0	1.01	133	2400	0	0.00374706	0.00847583	0.00807085	0.0287166	0.150586	0.308035	0.215811	0.0399203	0.0537313	0.0739129	0.101704	0.139147	0.186093	0.245822	0.324603	0.418818	0.528378	0.651915	0.781082	0.904185	1.00528	1.06886	1.08177	1.02935	0.907776	0.744444	0.558295	0.375658	0.226133	0.119108	0.0531975	0.0197212	0.00597481	0.00143965	0.00024731	1.33996e-05	0	0	0	0	0	0	0	0
53	1.01-133.0	1.01	133	3000	0	0.00407105	0.00921967	0.00879787	0.0303063	0.156861	0.320357	0.225084	0.0432514	0.058116	0.0797563	0.109435	0.149174	0.198705	0.261281	0.342934	0.439594	0.550572	0.673698	0.799928	0.916556	1.00805	1.0601	1.06114	0.999146	0.872417	0.70948	0.528592	0.353903	0.212305	0.111583	0.0497742	0.0184624	0.00561004	0.00135705	0.000236487	1.35093e-05	0	0	0	0	0	0	0	0
54	1.01-133.0	1.01	133	3600	0	0.0043729	0.00991252	0.00947473	0.0317477	0.162421	0.33123	0.233329	0.0463494	0.0621665	0.085122	0.116484	0.158233	0.210008	0.274989	0.358918	0.457355	0.56906	0.691095	0.814013	0.924431	1.00737	1.04984	1.04163	0.972664	0.842997	0.681636	0.505664	0.337467	0.20201	0.10604	0.0472886	0.017545	0.00533291	0.00129298	0.000225335	1.26618e-05	0	0	0	0	0	0	0	0
55	1.519-135.3	1.519	135.3	600	0	0.0012193	0.00272892	0.00254893	0.0135881	0.0805957	0.167191	0.113989	0.0130825	0.0178248	0.024929	0.0350823	0.0494061	0.068006	0.0929462	0.12851	0.174473	0.233772	0.309854	0.40308	0.515392	0.64303	0.779422	0.915214	1.03305	1.11156	1.13587	1.09126	0.972993	0.800424	0.599761	0.401796	0.237576	0.122209	0.0533614	0.0192048	0.00553835	0.00124562	0.000186224	8.12252e-06	0	0	0	0	0
56	1.519-135.3	1.519	135.3	1200	0	0.00154887	0.00348532	0.00328778	0.0157837	0.0912137	0.188688	0.129356	0.0167104	0.0227115	0.0316549	0.0443139	0.0619847	0.0847768	0.114977	0.157332	0.211214	0.279272	0.364424	0.465766	0.583186	0.710595	0.839222	0.958043	1.04877	1.09186	1.0796	1.00411	0.868098	0.694994	0.509076	0.335105	0.19568	0.0998811	0.0435036	0.0156631	0.0045404	0.00103295	0.000155741	8.60139e-06	0	0	0	0	0
57	1.519-135.3	1.519	135.3	1800	0	0.00183965	0.00415591	0.0039482	0.0175749	0.0994517	0.205252	0.141344	0.0199047	0.0269855	0.0374763	0.052229	0.0726546	0.0987964	0.133108	0.180542	0.240003	0.313776	0.40414	0.509085	0.626768	0.749667	0.868221	0.971222	1.04107	1.06108	1.02896	0.940552	0.801316	0.634386	0.460898	0.301688	0.175583	0.0895014	0.038995	0.0140602	0.00408608	0.000935173	0.000142378	7.34242e-06	0	0	0	0	0
58	1.519-135.3	1.519	135.3	2400	0	0.00210308	0.00476454	0.00454948	0.0190995	0.106176	0.21869	0.151168	0.0227584	0.0307804	0.0426068	0.0591451	0.0818892	0.110812	0.148397	0.199663	0.263144	0.340708	0.434001	0.540114	0.655907	0.773088	0.881909	0.971746	1.02639	1.03147	0.988322	0.894653	0.756484	0.595717	0.431348	0.281845	0.163909	0.0835297	0.0363905	0.0131228	0.00381769	0.000878436	0.00013364	6.65344e-06	0	0	0	0	0
59	1.519-135.3	1.519	135.3	3000	0	0.00234509	0.00532467	0.00510445	0.0204371	0.111873	0.230015	0.159518	0.0253568	0.034229	0.0472453	0.0653462	0.0900686	0.121316	0.161581	0.215856	0.282335	0.362439	0.457257	0.563206	0.676098	0.787344	0.887481	0.966632	1.01009	1.00538	0.956007	0.860401	0.724499	0.569013	0.411351	0.268509	0.156077	0.0795542	0.0346724	0.0125075	0.00364274	0.000839204	0.000127301	6.20305e-06	0	0	0	0	0
60	1.519-135.3	1.519	135.3	3600	0	0.00257018	0.00584527	0.00561969	0.0216296	0.116801	0.239766	0.166766	0.027744	0.0373783	0.0514656	0.0709531	0.0973722	0.130589	0.173098	0.229768	0.29846	0.380231	0.475655	0.580623	0.690206	0.79584	0.888543	0.959213	0.994419	0.983071	0.930088	0.834123	0.700689	0.549482	0.396882	0.258949	0.150491	0.0766975	0.0334183	0.012052	0.00351314	0.000811471	0.000123141	6.03828e-06	0	0	0	0	0
61	2.348-136.2	2.348	136.2	600	0	0.000478918	0.00107621	0.0010127	0.00764875	0.0484722	0.101236	0.0680469	0.00524174	0.00718578	0.0101213	0.0143478	0.0204115	0.0284179	0.0393414	0.0553375	0.0766398	0.105243	0.14361	0.19324	0.257728	0.33816	0.434978	0.5479	0.673157	0.80313	0.925959	1.02663	1.08809	1.09767	1.04605	0.933239	0.773979	0.591293	0.410391	0.254992	0.139576	0.0657723	0.0260815	0.00851749	0.00222323	0.000384777	8.31022e-06	0	0
62	2.348-136.2	2.348	136.2	1200	0	0.000666504	0.00151319	0.00145035	0.00931116	0.0574072	0.119568	0.080826	0.0074455	0.0101682	0.0142633	0.0201148	0.0284087	0.0392713	0.05392	0.0749848	0.102556	0.138799	0.186214	0.245746	0.320279	0.409461	0.511763	0.624691	0.741576	0.852599	0.947078	1.01224	1.03599	1.01305	0.940285	0.821272	0.670503	0.507	0.349754	0.216574	0.118415	0.0558726	0.0221938	0.00724594	0.00190458	0.000335737	7.0094e-06	0	0
63	2.348-136.2	2.348	136.2	1800	0	0.000830541	0.00189841	0.0018413	0.0105992	0.0639487	0.132896	0.0902356	0.00937073	0.0127603	0.0178301	0.0250339	0.0351586	0.0482988	0.0658323	0.0906892	0.122737	0.164079	0.217062	0.282063	0.361077	0.452552	0.553798	0.661288	0.767306	0.862205	0.937933	0.983946	0.991218	0.957524	0.88088	0.764716	0.621907	0.469158	0.323278	0.20013	0.109466	0.0516688	0.0205217	0.00669838	0.00176435	0.000312519	9.86192e-06	0	0
64	2.348-136.2	2.348	136.2	2400	0	0.00097922	0.00224872	0.00219872	0.0116713	0.0691578	0.143448	0.0977635	0.0111036	0.0150781	0.0209989	0.0293702	0.0410418	0.0560767	0.0759428	0.103735	0.13913	0.184086	0.240656	0.308684	0.389385	0.480431	0.578503	0.679709	0.776305	0.859378	0.923076	0.958455	0.957944	0.920326	0.843634	0.730708	0.593429	0.447321	0.308104	0.190713	0.104333	0.0492619	0.0195648	0.0063862	0.00167813	0.000314722	3.98871e-05	0	0
65	2.348-136.2	2.348	136.2	3000	0	0.00111594	0.00257179	0.00252987	0.0125969	0.0734897	0.152179	0.104048	0.0126884	0.0171888	0.0238654	0.0332561	0.046253	0.0628904	0.0846906	0.114827	0.152773	0.200299	0.259179	0.328816	0.409731	0.499134	0.593478	0.688869	0.777946	0.852568	0.908491	0.937689	0.933214	0.894101	0.818151	0.707825	0.574473	0.432897	0.29812	0.184535	0.100977	0.0476955	0.0189487	0.00617892	0.00162105	0.00030578	3.83301e-05	0	0
66	2.348-136.2	2.348	136.2	3600	0	0.0012428	0.00287203	0.00283839	0.0134108	0.0771708	0.159563	0.109402	0.0141366	0.0191133	0.0264675	0.0367555	0.0508943	0.0688941	0.0923057	0.124324	0.164234	0.213598	0.273927	0.344296	0.424649	0.511927	0.602609	0.69302	0.776258	0.844825	0.895604	0.92106	0.914428	0.874734	0.799654	0.691442	0.561005	0.422652	0.291024	0.180162	0.0986009	0.046571	0.0185074	0.00603755	0.00158192	0.000298916	3.73095e-05	0	0
67	1.288-126.2	1.288	126.2	600	0	0.00098341	0.00218385	0.00201032	0.0116597	0.0704589	0.14645	0.0994548	0.0103858	0.014193	0.0199215	0.0281252	0.0397552	0.0549583	0.0755189	0.105195	0.144044	0.195031	0.261607	0.344826	0.448133	0.569962	0.706154	0.849913	0.986635	1.09622	1.15983	1.15581	1.07036	0.915795	0.714474	0.497886	0.305011	0.161313	0.0718083	0.0263716	0.00780273	0.00174649	0.000256315	0	0	0	0	0	0
68	1.288-126.2	1.288	126.2	1200	0	0.00113055	0.002519	0.00233343	0.0127506	0.0760578	0.157872	0.107514	0.0120204	0.0163948	0.0229673	0.032357	0.0456111	0.0628769	0.0861043	0.119358	0.162525	0.218696	0.291334	0.380791	0.489672	0.615321	0.752051	0.891541	1.01712	1.10756	1.14653	1.11644	1.0095	0.843231	0.642384	0.437752	0.263072	0.137309	0.0608211	0.0222846	0.00656243	0.00148792	0.000217454	0	0	0	0	0	0
69	1.288-126.2	1.288	126.2	1800	0	0.00126953	0.00283611	0.00264001	0.0137192	0.0808844	0.167683	0.114476	0.0135381	0.0184401	0.0257911	0.0362649	0.0509708	0.0700546	0.0956176	0.131971	0.178868	0.239354	0.316747	0.41086	0.523437	0.650653	0.785695	0.919206	1.0334	1.10714	1.12689	1.0785	0.958572	0.787661	0.590862	0.397289	0.236439	0.122676	0.0541859	0.0198916	0.00589336	0.00132932	0.000196551	2.3422e-05	0	0	0	0	0
70	1.288-126.2	1.288	126.2	2400	0	0.0013996	0.00313409	0.00293018	0.0145949	0.0851522	0.176332	0.120645	0.0149619	0.0203642	0.0284394	0.0399112	0.0559634	0.076719	0.104389	0.143481	0.19358	0.257625	0.338764	0.436355	0.551386	0.678948	0.81114	0.937891	1.04112	1.10041	1.10494	1.0435	0.915811	0.743987	0.552672	0.368803	0.218412	0.113045	0.0498603	0.0182869	0.00542141	0.00122697	0.000183398	2.24022e-05	0	0	0	0	0
71	1.288-126.2	1.288	126.2	3000	0	0.00152344	0.00341878	0.00320904	0.0154011	0.0889959	0.184099	0.126219	0.0163283	0.0221964	0.0309558	0.0433623	0.060656	0.0829583	0.112555	0.154098	0.206984	0.274048	0.35823	0.458387	0.574768	0.701665	0.830385	0.950332	1.04352	1.09046	1.08285	1.01193	0.879761	0.70919	0.523529	0.347695	0.205361	0.106184	0.0468209	0.0171768	0.00509427	0.00115385	0.000174807	2.02221e-05	1.05195e-07	0	0	0	0
72	1.288-126.2	1.288	126.2	3600	0	0.00164069	0.00368845	0.0034734	0.0161446	0.092487	0.191139	0.13129	0.017624	0.0239358	0.0333367	0.0466134	0.0650592	0.0887802	0.120116	0.16382	0.219143	0.288774	0.375386	0.477432	0.594424	0.719933	0.844796	0.958249	1.04243	1.07893	1.06196	0.984408	0.849678	0.681018	0.50067	0.331632	0.195538	0.100998	0.0445461	0.0163571	0.00485703	0.00110208	0.00016565	1.95158e-05	1.21979e-07	0	0	0	0
73	1.606-123.8	1.606	123.8	600	0	0.000494096	0.00108419	0.000975403	0.007327	0.0463942	0.0968882	0.0651479	0.00508315	0.00697409	0.00983604	0.0139696	0.0199187	0.0277909	0.0386006	0.0545099	0.0757509	0.104574	0.143721	0.194759	0.261689	0.346193	0.449139	0.570781	0.707772	0.852122	0.989576	1.10088	1.16385	1.16195	1.08323	0.929816	0.727181	0.51146	0.317025	0.169801	0.0770561	0.0287615	0.0087345	0.00201272	0.00029595	3.60267e-06	0	0	0
74	1.606-123.8	1.606	123.8	1200	0	0.000578855	0.0012761	0.00115846	0.00810255	0.0507179	0.105797	0.0713124	0.00602919	0.0082583	0.0116319	0.0165005	0.0234708	0.0326586	0.0452172	0.0635993	0.088019	0.120855	0.165001	0.221938	0.29564	0.387117	0.496317	0.622425	0.75984	0.898066	1.02207	1.11229	1.14786	1.11732	1.0151	0.849268	0.648195	0.445887	0.271414	0.143656	0.0648236	0.0241842	0.00737154	0.0017276	0.000281933	1.49127e-05	0	0	0
75	1.606-123.8	1.606	123.8	1800	0	0.000657736	0.00145584	0.00133185	0.00878078	0.0544011	0.113363	0.0765752	0.00690893	0.00945486	0.0133019	0.0188413	0.02674	0.037111	0.051229	0.0717882	0.0989678	0.135226	0.183494	0.245171	0.324053	0.420463	0.53346	0.661172	0.796361	0.926991	1.03789	1.10989	1.12448	1.07462	0.959297	0.789747	0.594323	0.404243	0.244171	0.128732	0.0580294	0.0216698	0.00661625	0.00155743	0.00025546	1.41109e-05	0	0	0
76	1.606-123.8	1.606	123.8	2400	0	0.000732185	0.00162652	0.00149827	0.00939418	0.0576617	0.120044	0.0812459	0.00774907	0.0105919	0.0148786	0.0210401	0.0298028	0.041273	0.0568269	0.0793554	0.108973	0.148223	0.200068	0.265659	0.348466	0.448271	0.563391	0.690985	0.822538	0.945096	1.0438	1.10052	1.09934	1.03661	0.914147	0.744795	0.555898	0.375771	0.226006	0.118916	0.0536327	0.0200676	0.00613472	0.0014523	0.000234524	1.08245e-05	0	0	0
77	1.606-123.8	1.606	123.8	3000	0	0.00080367	0.00179032	0.00165781	0.00995493	0.0605879	0.126026	0.0854476	0.00855263	0.0116751	0.0163823	0.0231306	0.032698	0.045202	0.0620786	0.0863761	0.118164	0.160033	0.214944	0.283788	0.369653	0.471839	0.587946	0.714284	0.841515	0.956088	1.04383	1.088	1.07491	1.0034	0.877223	0.709858	0.527291	0.355327	0.213268	0.112078	0.050529	0.0189151	0.00577815	0.0013698	0.000220491	9.65023e-06	0	0	0
78	1.606-123.8	1.606	123.8	3600	0	0.00087213	0.00194828	0.00181352	0.0104756	0.0632495	0.131453	0.0892735	0.00932228	0.0127154	0.0178204	0.0251234	0.0354493	0.0489117	0.0670183	0.0929593	0.126718	0.170884	0.228412	0.299946	0.388203	0.491979	0.608221	0.732623	0.855217	0.962166	1.0403	1.07419	1.05207	0.974789	0.847051	0.682247	0.505175	0.339764	0.203733	0.107051	0.0482687	0.0180815	0.00553005	0.00130826	0.000206779	9.04906e-06	0	0	0
79	3.882-122.8	3.882	122.8	600	0	3.67446e-05	8.14448e-05	7.4707e-05	0.00174228	0.0121885	0.0256925	0.0169323	0.000397747	0.000549578	0.000782604	0.0011221	0.00161882	0.00229079	0.00323284	0.00466271	0.00664224	0.00944655	0.0134516	0.0190215	0.026974	0.0380339	0.0531632	0.0737809	0.101825	0.139559	0.188693	0.251856	0.331217	0.427519	0.540249	0.665737	0.79652	0.921626	1.02631	1.09457	1.11133	1.06696	0.962571	0.808737	0.626373	0.44202	0.280288	0.157056	0.0762347
80	3.882-122.8	3.882	122.8	1200	0	5.11738e-05	0.000115414	0.000109318	0.00211336	0.014647	0.0308491	0.020367	0.000578349	0.000798199	0.00113504	0.00162497	0.00233967	0.00330418	0.00465364	0.00669213	0.00949524	0.0134382	0.0190282	0.0267284	0.0375851	0.0524667	0.0725084	0.0993477	0.135038	0.181735	0.240696	0.313802	0.401698	0.50316	0.615403	0.732298	0.844815	0.942285	1.01269	1.04518	1.03117	0.967092	0.857188	0.71131	0.546727	0.384491	0.243821	0.136946	0.0668072
81	3.882-122.8	3.882	122.8	1800	0	6.45381e-05	0.000147316	0.000142543	0.00241019	0.0165728	0.0348804	0.023064	0.000751615	0.00103577	0.00147107	0.00210265	0.00301972	0.00425452	0.0059784	0.00857337	0.0121246	0.0170839	0.0240626	0.0335926	0.0468723	0.064847	0.0887159	0.120155	0.161128	0.21348	0.277884	0.355375	0.445386	0.545487	0.651697	0.757341	0.854162	0.933178	0.985038	1.002	0.977931	0.910346	0.803078	0.664568	0.510079	0.358588	0.227487	0.127923	0.0625551
82	3.882-122.8	3.882	122.8	2400	0	7.716e-05	0.00017782	0.000174918	0.00266198	0.0181755	0.0382292	0.0253125	0.000918615	0.00126523	0.00179388	0.00255967	0.00367196	0.00516494	0.0072369	0.0103418	0.0145763	0.0204538	0.0286655	0.0397848	0.0551248	0.0756696	0.1026	0.137535	0.182241	0.2382	0.305518	0.38448	0.473711	0.570151	0.669511	0.765485	0.850938	0.918476	0.960372	0.970184	0.942452	0.874626	0.770097	0.636656	0.488525	0.343546	0.218066	0.122662	0.0600037
83	3.882-122.8	3.882	122.8	3000	0	8.91926e-05	0.000207117	0.000206357	0.00288372	0.0195655	0.041129	0.0272666	0.00108211	0.00148834	0.00210775	0.00300379	0.00430105	0.00603768	0.0084393	0.012025	0.016896	0.0236149	0.0329389	0.0454711	0.062599	0.08529	0.114681	0.152296	0.199634	0.257818	0.326511	0.405392	0.492562	0.584809	0.677987	0.766395	0.843897	0.904174	0.940375	0.946507	0.917246	0.849963	0.74771	0.617859	0.47405	0.333398	0.211684	0.119123	0.0583139
84	3.882-122.8	3.882	122.8	3600	0	0.000100928	0.000235821	0.000237365	0.00308383	0.0208004	0.0437014	0.0290053	0.00124166	0.00170569	0.00241192	0.00343322	0.00490822	0.00687599	0.00959176	0.0136329	0.0190979	0.0265926	0.036932	0.0507278	0.0694061	0.0939137	0.125313	0.164997	0.214191	0.273668	0.342764	0.420714	0.505321	0.593554	0.681559	0.764166	0.836062	0.891536	0.924193	0.928318	0.898427	0.831782	0.731315	0.604122	0.463499	0.326001	0.20699	0.1165	0.0570664
85	3.599-131.4	3.599	131.4	600	0	9.94611e-05	0.000226084	0.000217162	0.00322669	0.0219934	0.0462524	0.0306361	0.00114222	0.0015714	0.00222799	0.00318829	0.00458478	0.00645152	0.00905001	0.0129597	0.0183167	0.025779	0.036223	0.0504089	0.0700694	0.096609	0.131669	0.17728	0.235908	0.309751	0.398581	0.50222	0.618011	0.739768	0.85845	0.961381	1.03507	1.0673	1.04847	0.975969	0.854805	0.697853	0.525995	0.361507	0.223257	0.121423	0.0568124	0.0222785	0.00710664
86	3.599-131.4	3.599	131.4	1200	0	0.000146614	0.000339107	0.000335623	0.00400852	0.0268382	0.0563483	0.0374541	0.00175284	0.00240735	0.0034037	0.00484975	0.00693853	0.0097174	0.0135525	0.0192596	0.0269943	0.0376101	0.0522092	0.0716567	0.097988	0.13253	0.17666	0.232061	0.300211	0.381674	0.474345	0.575771	0.681166	0.78365	0.874816	0.94498	0.985866	0.990546	0.953634	0.874962	0.759149	0.616208	0.463008	0.317749	0.196164	0.106826	0.0501689	0.019789	0.0063457
87	3.599-131.4	3.599	131.4	1800	0	0.000189368	0.000442844	0.00044637	0.00461064	0.0304258	0.063794	0.042523	0.00231459	0.00317297	0.0044761	0.00635891	0.00906071	0.0126349	0.0175328	0.0247489	0.0344239	0.0475356	0.0653203	0.0886216	0.119505	0.15906	0.208264	0.268283	0.339615	0.421629	0.511433	0.605796	0.699859	0.787984	0.863446	0.9186	0.947288	0.944073	0.904024	0.826579	0.715654	0.580202	0.435728	0.299047	0.184686	0.100655	0.0473249	0.0186772	0.00599554
88	3.599-131.4	3.599	131.4	2400	0	0.000229313	0.000540534	0.000551887	0.00511278	0.0333208	0.0697813	0.0466273	0.00284407	0.00389243	0.00547768	0.00775907	0.0110153	0.015302	0.0211403	0.0296593	0.0409725	0.0561301	0.07643	0.10265	0.136762	0.179538	0.231575	0.293588	0.365281	0.445368	0.530896	0.61851	0.703893	0.78269	0.849267	0.89696	0.92036	0.914256	0.873597	0.79767	0.690138	0.559355	0.420028	0.288259	0.178025	0.0970443	0.0456589	0.018047	0.00579448
89	3.599-131.4	3.599	131.4	3000	0	0.000267103	0.000633371	0.000652813	0.00554761	0.0357576	0.0748048	0.0500921	0.00334618	0.00457302	0.00642054	0.00906996	0.0128327	0.0177629	0.0244391	0.0340965	0.0468132	0.0636703	0.0859861	0.114429	0.150827	0.195681	0.249218	0.311771	0.382564	0.459969	0.541278	0.623396	0.702589	0.775346	0.836621	0.880229	0.900975	0.893593	0.852959	0.77829	0.673139	0.545496	0.409566	0.281079	0.173637	0.0946926	0.0445657	0.0176157	0.00566159
90	3.599-131.4	3.599	131.4	3600	0	0.000303092	0.00072199	0.000749483	0.00593328	0.0378662	0.0791396	0.0530983	0.00382389	0.00521716	0.0073098	0.0103025	0.0145317	0.0200459	0.027471	0.0381287	0.0520532	0.0703337	0.0942806	0.124438	0.162452	0.208589	0.262809	0.325153	0.394535	0.469196	0.546817	0.624633	0.699355	0.768047	0.826001	0.867162	0.886354	0.878314	0.837909	0.764295	0.660927	0.535545	0.402055	0.275935	0.170476	0.0929711	0.043764	0.0173057	0.00556204
91	0.7454-130.7	0.7454	130.7	600	0	0.00450472	0.010192	0.0097091	0.0333783	0.172619	0.352503	0.247852	0.0480984	0.0646802	0.0888447	0.122004	0.166692	0.222526	0.293003	0.385408	0.494607	0.619223	0.756179	0.893425	1.0143	1.09836	1.12712	1.08784	0.970751	0.783324	0.572453	0.37089	0.206555	0.0979972	0.0387001	0.0122077	0.00300182	0.000482208	1.5821e-05	0	0	0	0	0	0	0	0	0	0
92	0.7454-130.7	0.7454	130.7	1200	0	0.00492292	0.0111506	0.0106433	0.0354395	0.180817	0.368622	0.259987	0.0524842	0.0704909	0.0966037	0.132233	0.179907	0.239239	0.313762	0.410107	0.522528	0.649078	0.785413	0.918718	1.0306	1.10066	1.1123	1.05546	0.925073	0.732115	0.524655	0.333239	0.181977	0.0848878	0.0329833	0.0102284	0.00249742	0.000420833	1.88823e-05	0	0	0	0	0	0	0	0	0	0
93	0.7454-130.7	0.7454	130.7	1800	0	0.00531883	0.0120568	0.0115244	0.037329	0.18815	0.382981	0.270873	0.0565679	0.075834	0.103701	0.141599	0.191982	0.254332	0.332111	0.431594	0.546491	0.674101	0.809046	0.937632	1.04036	1.09756	1.0948	1.02454	0.884922	0.689678	0.487202	0.305188	0.16456	0.076063	0.0293393	0.00905191	0.00221155	0.00037332	1.38676e-05	0	0	0	0	0	0	0	0	0	0
94	0.7454-130.7	0.7454	130.7	2400	0	0.00568971	0.0129067	0.0123523	0.039054	0.194672	0.395693	0.280555	0.0603081	0.0807254	0.110184	0.150094	0.202863	0.26788	0.348445	0.450479	0.567229	0.695163	0.82798	0.951539	1.04561	1.09152	1.07685	0.99609	0.850124	0.654572	0.457478	0.283859	0.151783	0.0697814	0.0268468	0.00825364	0.00200162	0.000340366	1.42226e-05	0	0	0	0	0	0	0	0	0	0
95	0.7454-130.7	0.7454	130.7	3000	0	0.00604309	0.0137143	0.0131353	0.0406527	0.200601	0.407208	0.289376	0.063836	0.0853446	0.116278	0.157997	0.212871	0.280241	0.363231	0.467291	0.585287	0.713039	0.843309	0.961738	1.04773	1.08369	1.05905	0.970068	0.819793	0.625145	0.433273	0.267003	0.141998	0.0650261	0.0249492	0.00765594	0.00184472	0.00032212	4.31047e-05	2.88325e-06	0	0	0	0	0	0	0	0	0
96	0.7454-130.7	0.7454	130.7	3600	0	0.00637938	0.014484	0.0138837	0.0421484	0.206032	0.417715	0.297466	0.0671547	0.0896625	0.121955	0.165361	0.222149	0.291573	0.376602	0.482253	0.601074	0.728197	0.855729	0.969222	1.04776	1.07483	1.04166	0.94623	0.793334	0.600343	0.413375	0.253506	0.134381	0.0613815	0.0235139	0.00721888	0.0017408	0.000302752	4.02751e-05	2.72524e-06	0	0	0	0	0	0	0	0	0
97	2.836-124.9	2.836	124.9	600	0	0.000119774	0.0002623	0.000235073	0.00316105	0.0213818	0.0449348	0.0298105	0.00124082	0.00170841	0.00242438	0.00347089	0.004994	0.00703311	0.00986927	0.0141447	0.0200263	0.0282401	0.0397567	0.0554788	0.0774033	0.107065	0.146357	0.197794	0.264271	0.348338	0.449924	0.568661	0.700879	0.838284	0.967973	1.07218	1.13272	1.13403	1.06661	0.934473	0.755179	0.556189	0.368764	0.216526	0.110575	0.0479739	0.0173774	0.00506527	0.00108092
98	2.836-124.9	2.836	124.9	1200	0	0.000158816	0.000351878	0.000322526	0.00374771	0.0250277	0.0525345	0.0349405	0.00169416	0.00232955	0.00330064	0.00471508	0.00676803	0.00951076	0.0133019	0.0189735	0.0267238	0.0374506	0.0523441	0.0724451	0.100049	0.136751	0.184396	0.245299	0.321703	0.415	0.523297	0.643803	0.770182	0.892124	0.995791	1.06524	1.08779	1.05503	0.964401	0.825034	0.654678	0.475842	0.313017	0.183294	0.0936417	0.0407092	0.0148264	0.00436889	0.000931157
99	2.836-124.9	2.836	124.9	1800	0	0.000194391	0.000434376	0.000404534	0.00422552	0.0279179	0.0585423	0.039019	0.00211777	0.0029118	0.00411717	0.00586408	0.00839715	0.0117754	0.0164267	0.0233385	0.0327117	0.0455773	0.063285	0.086927	0.118938	0.160867	0.214347	0.281305	0.363222	0.460273	0.569269	0.685937	0.802626	0.909102	0.992769	1.04037	1.04327	0.996794	0.900495	0.763838	0.602809	0.436732	0.286825	0.167914	0.0858935	0.0373969	0.0136348	0.00404889	0.000871271
100	2.836-124.9	2.836	124.9	2400	0	0.000227626	0.000512126	0.000482952	0.00463462	0.030332	0.0635477	0.042435	0.00251846	0.00345773	0.0048834	0.00694637	0.00992033	0.0138702	0.0192962	0.0273181	0.0381271	0.0528528	0.0729523	0.0995133	0.135035	0.180917	0.238495	0.309348	0.394195	0.492138	0.599186	0.710275	0.817437	0.911278	0.980732	1.01485	1.00741	0.955198	0.858266	0.725447	0.571275	0.413442	0.271481	0.158934	0.0813397	0.0354923	0.0129673	0.0038476	0.000826182
101	2.836-124.9	2.836	124.9	3000	0	0.000259203	0.000586602	0.000559059	0.00499961	0.0324407	0.0679097	0.0454254	0.0029049	0.00398367	0.00561883	0.00797878	0.0113684	0.0158579	0.0220006	0.0310336	0.0431417	0.0595242	0.0817013	0.110726	0.149103	0.19806	0.258605	0.331899	0.41801	0.515276	0.619256	0.72453	0.823281	0.907182	0.966624	0.992261	0.979072	0.924346	0.828189	0.698819	0.549806	0.397761	0.261135	0.152889	0.0782802	0.0341755	0.0124925	0.00370323	0.000792579
102	2.836-124.9	2.836	124.9	3600	0	0.000289299	0.00065778	0.000632118	0.0053283	0.0343064	0.0717615	0.0480766	0.00327526	0.00448703	0.00632056	0.00896091	0.0127406	0.0177336	0.0245424	0.0345013	0.0477771	0.0656239	0.0896107	0.120737	0.161458	0.212776	0.275387	0.350137	0.436536	0.532284	0.632802	0.732631	0.824333	0.900689	0.953098	0.973121	0.956522	0.900808	0.805832	0.67928	0.534148	0.386363	0.253654	0.148513	0.0760377	0.0332121	0.0121473	0.0035995	0.00076971
103	2.362-134.8	2.362	134.8	600	0	0.000422078	0.000945798	0.000885379	0.00704683	0.045008	0.0940732	0.0631332	0.00459694	0.00630652	0.00889968	0.0126339	0.0179908	0.0250861	0.0347818	0.0490422	0.0681316	0.0938734	0.128656	0.173986	0.233398	0.308359	0.399678	0.507833	0.630549	0.761606	0.889876	1.00148	1.07915	1.10835	1.07751	0.982215	0.833669	0.653435	0.466657	0.299549	0.170005	0.0834633	0.0348475	0.0120071	0.0032797	0.000649271	9.62553e-05	0	0
104	2.362-134.8	2.362	134.8	1200	0	0.000582322	0.00131842	0.00125749	0.00853458	0.0531481	0.110809	0.0747525	0.00648137	0.00886237	0.0124493	0.0175887	0.024898	0.0344916	0.0474685	0.0662551	0.0910198	0.123791	0.16705	0.221921	0.291521	0.376053	0.474511	0.585417	0.703583	0.820116	0.924023	1.00242	1.04208	1.03565	0.978207	0.870548	0.725419	0.561341	0.397559	0.253974	0.143879	0.0706382	0.0295578	0.0102455	0.00281659	0.000559318	8.26319e-05	0	0
105	2.362-134.8	2.362	134.8	1800	0	0.000724574	0.00165154	0.00159401	0.00970672	0.0592425	0.123262	0.0834998	0.00815768	0.0111228	0.0155684	0.0218999	0.0308366	0.0424871	0.0580917	0.0803772	0.109368	0.147107	0.195964	0.256559	0.331316	0.419382	0.518554	0.626172	0.73566	0.837687	0.923306	0.981659	1.00257	0.982238	0.917749	0.81055	0.672088	0.518478	0.366515	0.233937	0.132547	0.0651238	0.0272715	0.00945885	0.00260357	0.000518546	7.65899e-05	0	0
106	2.362-134.8	2.362	134.8	2400	0	0.000853842	0.00195606	0.00190461	0.0106874	0.0641278	0.133191	0.0905401	0.00967466	0.0131628	0.0183691	0.025738	0.0360641	0.0494533	0.0672274	0.0922893	0.124505	0.165833	0.218471	0.282559	0.359788	0.44853	0.545867	0.648547	0.749645	0.840257	0.913432	0.959866	0.971103	0.944911	0.878826	0.773881	0.640476	0.493541	0.348708	0.222507	0.126066	0.0619612	0.0259589	0.00900637	0.00248027	0.000494721	7.31059e-05	0	0
107	2.362-134.8	2.362	134.8	3000	0	0.000973225	0.00223823	0.00219395	0.0115358	0.068202	0.141432	0.096433	0.0110675	0.0150245	0.0209033	0.0291884	0.04073	0.0556021	0.0751896	0.102511	0.137259	0.181256	0.236473	0.302643	0.380844	0.468865	0.563407	0.661094	0.755061	0.837011	0.901662	0.940752	0.946767	0.918042	0.85192	0.749094	0.619428	0.477092	0.336994	0.215009	0.121841	0.0598991	0.0250965	0.00871704	0.0024078	0.00048231	7.1573e-05	0	0
108	2.362-134.8	2.362	134.8	3600	0	0.00108521	0.00250302	0.00246564	0.0122895	0.0717144	0.148507	0.101529	0.0123609	0.016746	0.0232399	0.0323527	0.0449616	0.0611187	0.082264	0.111464	0.148236	0.194248	0.251236	0.318607	0.396874	0.483461	0.574973	0.668059	0.756124	0.831566	0.89034	0.924746	0.927713	0.897742	0.832031	0.731045	0.604203	0.465216	0.328566	0.20963	0.1188	0.0584144	0.0244789	0.00850657	0.00235207	0.000471001	6.9443e-05	0	0
109	3.52-132.1	3.52	132.1	600	0	0.00011329	0.000257762	0.000247999	0.00346619	0.0235177	0.0494371	0.0327745	0.00130144	0.00179177	0.00253883	0.00362848	0.00521516	0.00733064	0.0102643	0.0146796	0.0207213	0.0291224	0.0408578	0.0567284	0.078626	0.108043	0.146697	0.196653	0.260288	0.339642	0.434056	0.542515	0.661154	0.782567	0.896798	0.990819	1.051	1.0658	1.02749	0.936464	0.800995	0.636696	0.46558	0.308739	0.18264	0.0942354	0.0415356	0.0153218	0.00457398
110	3.52-132.1	3.52	132.1	1200	0	0.0001669	0.00038593	0.000381804	0.00430599	0.0286733	0.0601707	0.0400377	0.00199124	0.00273588	0.00386599	0.00550435	0.00786824	0.0110006	0.0153142	0.0217324	0.030408	0.0422687	0.0585361	0.0801204	0.109169	0.147022	0.19505	0.254801	0.327447	0.413256	0.509621	0.613175	0.718249	0.817519	0.902351	0.962985	0.991335	0.981397	0.929105	0.836167	0.709405	0.561064	0.409205	0.271196	0.160579	0.082979	0.0366292	0.0135576	0.00408577
111	3.52-132.1	3.52	132.1	1800	0	0.00021568	0.000504133	0.00050775	0.00495497	0.0324917	0.0680849	0.0454398	0.00262745	0.00360209	0.00507802	0.00720647	0.0102541	0.0142762	0.0197776	0.027866	0.0386819	0.0532725	0.0729715	0.0986465	0.132433	0.175407	0.228468	0.292473	0.367525	0.452764	0.544904	0.639888	0.73228	0.816372	0.885376	0.931643	0.949168	0.932997	0.87916	0.788869	0.668089	0.527885	0.384913	0.255161	0.151152	0.0781571	0.0345295	0.0127984	0.00385758
112	3.52-132.1	3.52	132.1	2400	0	0.000260944	0.000614523	0.000626494	0.00549306	0.0355524	0.0744052	0.0497856	0.00322284	0.0044107	0.006202	0.00877306	0.0124366	0.0172492	0.0237818	0.0332939	0.0458914	0.0626705	0.0850184	0.113714	0.150761	0.196881	0.252517	0.318046	0.392803	0.475218	0.562105	0.649637	0.732999	0.807748	0.86826	0.907827	0.920988	0.902813	0.849192	0.761099	0.644161	0.508846	0.370983	0.245909	0.145676	0.0753622	0.0333265	0.0123615	0.00372954
113	3.52-132.1	3.52	132.1	3000	0	0.000303874	0.000719847	0.000740779	0.00596143	0.0381361	0.0797222	0.0534652	0.0037873	0.00517286	0.00725764	0.010238	0.0144613	0.0199857	0.0274348	0.03818	0.052284	0.0708672	0.0953181	0.126286	0.16559	0.213629	0.270472	0.336116	0.409428	0.488579	0.570751	0.652418	0.729439	0.79832	0.853937	0.889895	0.900904	0.881988	0.828868	0.742418	0.628139	0.496105	0.361675	0.239761	0.14207	0.0735257	0.0325194	0.0120646	0.00364266
114	3.52-132.1	3.52	132.1	3600	0	0.000344417	0.000819561	0.000849365	0.00637383	0.0403525	0.0842694	0.056629	0.00431686	0.00588812	0.0082449	0.0115998	0.0163282	0.0224884	0.0307512	0.0425698	0.0579545	0.0780224	0.104122	0.136773	0.177604	0.226731	0.283956	0.349021	0.42053	0.496579	0.574783	0.652018	0.724713	0.789842	0.842431	0.876268	0.886067	0.866771	0.814167	0.729079	0.616767	0.487047	0.355049	0.235379	0.139478	0.0721909	0.0319254	0.0118412	0.00357678
115	1.703-120.5	1.703	120.5	600	0	0.000342747	0.000744728	0.000657089	0.00568682	0.0367439	0.0768865	0.0514848	0.00344742	0.00474587	0.00671085	0.00955211	0.0136594	0.0191397	0.0267031	0.0378912	0.0529778	0.0737128	0.102291	0.140163	0.190917	0.256798	0.339913	0.44212	0.5634	0.700596	0.845204	0.984948	1.10036	1.16994	1.17356	1.09782	0.947654	0.745653	0.525464	0.326778	0.176449	0.0804875	0.0302916	0.00911452	0.00212844	0.000345432	0	0	0
116	1.703-120.5	1.703	120.5	1200	0	0.000395851	0.000864679	0.000771021	0.00623285	0.0398981	0.083411	0.0559597	0.00402811	0.00553193	0.00781921	0.0111244	0.0158714	0.0221863	0.0308928	0.0437563	0.0610225	0.0845531	0.116716	0.159027	0.215235	0.287297	0.376846	0.485141	0.61082	0.749098	0.889862	1.01847	1.11439	1.15863	1.13517	1.03617	0.8729	0.671405	0.463631	0.283235	0.150874	0.0683506	0.0257397	0.00780796	0.00189736	0.000332684	0	0	0
117	1.703-120.5	1.703	120.5	1800	0	0.000445469	0.000976814	0.000877625	0.00671625	0.0426481	0.08909	0.0598696	0.00457661	0.00627763	0.00886373	0.0125965	0.0179404	0.0250338	0.034796	0.0491615	0.0683631	0.0943557	0.129653	0.175802	0.236501	0.313429	0.407746	0.52004	0.647717	0.784425	0.919054	1.03608	1.11518	1.13976	1.09737	0.984512	0.816075	0.618972	0.422663	0.256056	0.135803	0.0615505	0.0232049	0.00704132	0.00173193	0.000299526	0	0	0
118	1.703-120.5	1.703	120.5	2400	0	0.000492434	0.00108372	0.000980571	0.007157	0.0451133	0.0941711	0.0633813	0.00510652	0.00700096	0.00986986	0.0140073	0.0199275	0.0277572	0.0384926	0.0542406	0.0752267	0.103487	0.141607	0.191088	0.255576	0.336414	0.434287	0.549074	0.677125	0.810957	0.938735	1.04461	1.10928	1.11841	1.06232	0.941032	0.771508	0.580081	0.393587	0.237371	0.125615	0.0569796	0.0215615	0.00656296	0.00161193	0.000281356	0	0	0
119	1.703-120.5	1.703	120.5	3000	0	0.000537462	0.00118686	0.00108097	0.00756337	0.0473458	0.0987633	0.0665671	0.00561599	0.00769115	0.010832	0.0153558	0.0218189	0.0303507	0.0419999	0.0590214	0.0816351	0.111938	0.152579	0.204995	0.272707	0.356693	0.457133	0.573325	0.700732	0.830919	0.951728	1.04738	1.09973	1.09664	1.03086	0.904732	0.73631	0.55068	0.372243	0.223926	0.118352	0.0537277	0.0203817	0.00622018	0.00153881	0.000268298	0	0	0
120	1.703-120.5	1.703	120.5	3600	0	0.000581552	0.00128757	0.00117852	0.00794171	0.0493944	0.10297	0.0694931	0.00610664	0.00836169	0.0117633	0.0166507	0.0236264	0.0328178	0.0453303	0.063537	0.0876375	0.119801	0.162682	0.217612	0.288021	0.374567	0.476912	0.593762	0.719832	0.845947	0.959911	1.04633	1.08824	1.07565	1.00329	0.874754	0.708199	0.527669	0.355895	0.213869	0.112975	0.0512909	0.0194693	0.00594676	0.00147267	0.000256296	0	0	0
121	1.62-120.1	1.62	120.1	600	0	0.000379251	0.000825315	0.000730449	0.00606963	0.0390031	0.0815706	0.054686	0.00382535	0.00524354	0.00742371	0.0105863	0.0151143	0.0211322	0.0294305	0.0417291	0.0583161	0.0810171	0.112184	0.15346	0.20845	0.279138	0.367631	0.475376	0.601608	0.74276	0.888555	1.02385	1.12765	1.17956	1.16095	1.06063	0.890394	0.679062	0.461415	0.274484	0.140593	0.060274	0.0210821	0.00584185	0.00120054	0.000162108	5.4316e-06	0	0
122	1.62-120.1	1.62	120.1	1200	0	0.000432488	0.000945676	0.000844954	0.00660554	0.042079	0.0879288	0.0590533	0.00441527	0.00605348	0.00855625	0.0121785	0.0173654	0.0242429	0.0336971	0.0476656	0.0664131	0.0918578	0.126552	0.172129	0.232366	0.309101	0.403653	0.516801	0.646584	0.787534	0.927925	1.05079	1.13484	1.16236	1.11876	0.999011	0.819799	0.611481	0.407353	0.238691	0.121016	0.0516393	0.0181655	0.00511769	0.00110536	0.000159466	0	0	0
123	1.62-120.1	1.62	120.1	1800	0	0.000483413	0.00106108	0.000955203	0.00708791	0.0447948	0.0935305	0.0629191	0.00498298	0.00682634	0.0096296	0.0136882	0.0194989	0.0271736	0.0376897	0.0531642	0.0738756	0.101832	0.139627	0.188931	0.253614	0.335118	0.434142	0.550783	0.681956	0.820831	0.954518	1.06493	1.13167	1.13995	1.07877	0.947405	0.765355	0.562918	0.370664	0.215424	0.108804	0.046431	0.0163828	0.00462941	0.000995646	0.000143872	3.25109e-07	0	0
124	1.62-120.1	1.62	120.1	2400	0	0.000531767	0.00117077	0.0010602	0.00752765	0.0472374	0.0985613	0.0664013	0.00552052	0.00755808	0.0106518	0.0151192	0.0215079	0.0299371	0.0414508	0.0583155	0.0807844	0.110969	0.151555	0.20417	0.272543	0.357749	0.460029	0.578875	0.710114	0.845551	0.971703	1.07052	1.12273	1.11611	1.0427	0.904771	0.72325	0.527446	0.345097	0.199655	0.100596	0.0429906	0.0152409	0.00432433	0.000935057	0.000128925	0	0	0
125	1.62-120.1	1.62	120.1	3000	0	0.000578718	0.00127751	0.00116273	0.00793401	0.0494543	0.103117	0.0695663	0.00603943	0.00826424	0.0116308	0.0164861	0.0234308	0.0325732	0.0450142	0.0631668	0.0872523	0.119467	0.162554	0.217993	0.289452	0.377737	0.482513	0.602635	0.732934	0.864181	0.982871	1.07118	1.11107	1.09285	1.01083	0.869227	0.689596	0.500035	0.325967	0.188223	0.0947636	0.0404921	0.0143695	0.00409184	0.000887325	0.0001234	0	0	0
126	1.62-120.1	1.62	120.1	3600	0	0.000623268	0.00137921	0.00126115	0.00831072	0.0514845	0.107284	0.0724703	0.00653969	0.00894376	0.0125735	0.0177964	0.0252549	0.0350589	0.0483694	0.0677327	0.0933266	0.127388	0.172716	0.23068	0.304787	0.395467	0.501947	0.622579	0.751308	0.878119	0.989685	1.06866	1.0983	1.07099	0.982846	0.839462	0.662446	0.478594	0.311363	0.17962	0.0904001	0.0386192	0.0137015	0.00389838	0.000849507	0.000118181	0	0	0
127	4.51-130.3	4.51	130.3	600	0	3.91837e-05	9.23285e-05	9.42103e-05	0.00220228	0.0154083	0.0324797	0.0214035	0.000497371	0.000685404	0.000973923	0.00139628	0.00201326	0.00284373	0.00400407	0.00575942	0.00818469	0.0115932	0.0164093	0.0230535	0.0324456	0.0453732	0.0628545	0.0862769	0.117539	0.158713	0.210941	0.276227	0.355735	0.448562	0.552794	0.664132	0.775209	0.877126	0.959636	1.01203	1.02509	0.992879	0.914346	0.794481	0.645928	0.485771	0.333335	0.205478	0.111589
128	4.51-130.3	4.51	130.3	1200	0	6.08388e-05	0.000146411	0.000154392	0.00276922	0.0191105	0.0402346	0.0265834	0.000808402	0.00111204	0.00157732	0.00225519	0.0032376	0.00455258	0.00637813	0.00911161	0.0128488	0.0180432	0.0252854	0.0351017	0.0486778	0.0669051	0.0908503	0.121932	0.161812	0.211994	0.272547	0.343952	0.425591	0.514957	0.608671	0.701933	0.788742	0.862995	0.918197	0.947631	0.944916	0.905486	0.82836	0.71718	0.582264	0.437987	0.300899	0.185744	0.101059
129	4.51-130.3	4.51	130.3	1800	0	8.09891e-05	0.000197445	0.000212278	0.00320099	0.0218415	0.0459373	0.0304174	0.0011059	0.00151892	0.00214986	0.00306479	0.00438316	0.00614015	0.00856434	0.012161	0.0170331	0.0237328	0.0329579	0.0452681	0.0619671	0.0839276	0.112107	0.147719	0.19197	0.245669	0.308112	0.378928	0.456782	0.539034	0.622602	0.703734	0.778113	0.841081	0.887167	0.91032	0.9043	0.86453	0.789882	0.683399	0.554665	0.417283	0.286846	0.177197	0.0964662
130	4.51-130.3	4.51	130.3	2400	0	0.000100507	0.000247082	0.000268889	0.00355909	0.0240432	0.0505217	0.0335169	0.00139234	0.00190944	0.00269679	0.00383446	0.00546582	0.00763	0.0105988	0.0149695	0.0208428	0.0288332	0.0397071	0.0540255	0.0731302	0.0977818	0.128735	0.166977	0.213294	0.267954	0.329857	0.398255	0.471679	0.5479	0.624494	0.698512	0.766394	0.824057	0.866234	0.886826	0.879671	0.840201	0.767224	0.663663	0.53866	0.405273	0.278643	0.172214	0.093808
131	4.51-130.3	4.51	130.3	3000	0	0.00011923	0.000294987	0.000323964	0.00386902	0.025904	0.0543868	0.0361426	0.00166819	0.00228381	0.00321823	0.00456663	0.00649211	0.00903239	0.0125002	0.0175681	0.0243254	0.0334345	0.0457026	0.0616556	0.082613	0.10921	0.142021	0.181793	0.228911	0.283273	0.343699	0.409348	0.478884	0.550608	0.622554	0.692234	0.756502	0.811303	0.851331	0.870577	0.862897	0.823758	0.752057	0.650521	0.527938	0.397202	0.273171	0.168897	0.0920237
132	4.51-130.3	4.51	130.3	3600	0	0.000137282	0.000341304	0.000377406	0.0041429	0.0275134	0.0577219	0.0384185	0.00193429	0.00264434	0.00371852	0.00526455	0.00746469	0.0103554	0.0142811	0.0199782	0.0275196	0.0375963	0.051034	0.0683085	0.0906989	0.118714	0.152725	0.193275	0.240481	0.293997	0.352715	0.415847	0.48226	0.550701	0.619526	0.686428	0.748426	0.801499	0.84023	0.858625	0.850673	0.811893	0.741127	0.641026	0.520224	0.391415	0.269233	0.166481	0.0907129
133	1.549-126.5	1.549	126.5	600	0	0.00064557	0.0014251	0.00129711	0.00879793	0.0547821	0.114214	0.077063	0.00672385	0.00921715	0.0129876	0.0184224	0.0261899	0.0364114	0.0503524	0.0707289	0.0977873	0.134026	0.182535	0.244925	0.325169	0.424034	0.541058	0.674303	0.816695	0.955545	1.07351	1.14961	1.16227	1.10102	0.965648	0.772557	0.557169	0.35726	0.199726	0.0953032	0.0377741	0.0120635	0.00306624	0.000495367	0	0	0	0	0
134	1.549-126.5	1.549	126.5	1200	0	0.00076702	0.0017018	0.00156394	0.00981451	0.0602517	0.125438	0.084888	0.00807615	0.0110488	0.0155391	0.021989	0.0311553	0.0431916	0.059555	0.083278	0.114504	0.155885	0.210609	0.280017	0.36764	0.47319	0.59498	0.72959	0.867306	0.993113	1.08986	1.13787	1.1196	1.03159	0.880529	0.686786	0.484323	0.304751	0.167913	0.0795102	0.0315838	0.0101811	0.00258877	0.000427677	0	0	0	0	0
135	1.549-126.5	1.549	126.5	1800	0	0.000880538	0.00196138	0.00181589	0.0107011	0.0648804	0.134901	0.0915343	0.00934584	0.0127556	0.0179009	0.0252822	0.0357269	0.0493853	0.0678449	0.0944244	0.129188	0.174788	0.234445	0.30919	0.402014	0.511729	0.635369	0.768198	0.898813	1.01114	1.08954	1.11624	1.0773	0.974455	0.817984	0.628953	0.438609	0.273949	0.1503	0.0709676	0.0281558	0.00909139	0.00231754	0.000376767	4.0261e-06	0	0	0	0
136	1.549-126.5	1.549	126.5	2400	0	0.000985576	0.00220279	0.00205226	0.0114902	0.0689114	0.14312	0.0973352	0.0105316	0.0143602	0.020116	0.028348	0.0399603	0.0550829	0.0754201	0.104508	0.14227	0.191392	0.255071	0.333907	0.430302	0.542258	0.665815	0.795308	0.91827	1.01829	1.08145	1.09211	1.03947	0.928757	0.771641	0.588386	0.407833	0.253805	0.13902	0.065627	0.0260328	0.00839482	0.00214578	0.000349903	2.84943e-06	0	0	0	0
137	1.549-126.5	1.549	126.5	3000	0	0.00108633	0.00243508	0.00228095	0.0122094	0.0724871	0.150386	0.102494	0.0116603	0.0158819	0.0222148	0.0312372	0.0439164	0.0603874	0.0824372	0.113757	0.154144	0.206268	0.273184	0.355129	0.453982	0.567016	0.689416	0.814768	0.929988	1.01887	1.06958	1.06835	1.00668	0.891892	0.736063	0.558493	0.385889	0.23969	0.131137	0.0619077	0.0245918	0.00794183	0.00203426	0.000331565	2.22902e-06	0	0	0	0
138	1.549-126.5	1.549	126.5	3600	0	0.00118094	0.00265349	0.0024964	0.0128627	0.0756786	0.156856	0.107108	0.0127218	0.0173102	0.0241767	0.0339338	0.0475943	0.0652789	0.0888558	0.122146	0.164831	0.219505	0.289078	0.373418	0.473824	0.586963	0.707487	0.82852	0.936653	1.01603	1.05661	1.04645	0.978797	0.862115	0.70837	0.535814	0.369521	0.229297	0.125397	0.0592083	0.0235319	0.00759972	0.00194762	0.000320562	3.18216e-06	0	0	0	0
139	2.601-139.8	2.601	139.8	600	0	0.000498402	0.00113222	0.00108636	0.00803694	0.0507686	0.105999	0.0712949	0.00561503	0.00768744	0.0108172	0.0153139	0.0217285	0.0301769	0.0416737	0.0584149	0.0806038	0.110219	0.149657	0.200216	0.26526	0.345579	0.440935	0.550439	0.670013	0.792143	0.905976	0.997886	1.05304	1.06162	1.01595	0.9155	0.772463	0.605205	0.434226	0.281354	0.162176	0.0813037	0.0345933	0.0121061	0.00341048	0.000733114	0.000100221	0	0
140	2.601-139.8	2.601	139.8	1200	0	0.000721229	0.00165726	0.0016221	0.00995984	0.0608865	0.126704	0.0857911	0.00827504	0.0112829	0.0157878	0.0222043	0.0312428	0.0429969	0.0587543	0.0811996	0.110273	0.148038	0.196798	0.257102	0.331229	0.41825	0.515982	0.621527	0.728443	0.828059	0.912115	0.969952	0.991809	0.974404	0.914129	0.811858	0.678267	0.528052	0.377479	0.244163	0.140669	0.0705699	0.0300987	0.010562	0.00297433	0.000637799	8.83976e-05	1.13712e-06	0
141	2.601-139.8	2.601	139.8	1800	0	0.000913129	0.00211233	0.00209116	0.0114029	0.0679868	0.141112	0.0960323	0.0105419	0.0143193	0.0199449	0.0278969	0.0389744	0.053241	0.0721091	0.0984874	0.132069	0.17475	0.228472	0.293118	0.369954	0.456965	0.551112	0.648916	0.743732	0.827712	0.895432	0.938355	0.948749	0.924749	0.862995	0.763878	0.636835	0.495214	0.353841	0.228813	0.13181	0.0661439	0.0282302	0.00991348	0.00279421	0.000601303	8.21878e-05	9.07173e-07	0
142	2.601-139.8	2.601	139.8	2400	0	0.00108352	0.00251752	0.00251068	0.0125739	0.0734622	0.152146	0.103971	0.0125356	0.016972	0.0235421	0.0327698	0.0454967	0.0617441	0.0829925	0.11223	0.148909	0.194686	0.251131	0.317584	0.394533	0.479416	0.568922	0.659709	0.745622	0.819743	0.878452	0.914146	0.919787	0.893751	0.832467	0.735974	0.613135	0.476579	0.340441	0.220144	0.126832	0.0636594	0.0271824	0.00954828	0.0026875	0.000575121	7.86048e-05	7.73388e-07	0
143	2.601-139.8	2.601	139.8	3000	0	0.0012375	0.00288425	0.00289125	0.0135633	0.077897	0.16103	0.110425	0.0143077	0.0193187	0.0267021	0.0370087	0.0510992	0.0689447	0.0920587	0.123439	0.162305	0.210047	0.267914	0.334877	0.410827	0.493007	0.578223	0.663396	0.742941	0.81072	0.864186	0.896054	0.899451	0.872704	0.812105	0.717556	0.597593	0.464432	0.331752	0.214523	0.123591	0.0620433	0.0265011	0.00930356	0.00261753	0.000560647	7.67148e-05	7.4748e-07	0
144	2.601-139.8	2.601	139.8	3600	0	0.00137878	0.00322079	0.00324059	0.0144221	0.0816061	0.168419	0.11584	0.015904	0.0214189	0.0295108	0.0407497	0.0559883	0.0751516	0.0997642	0.132761	0.173175	0.222169	0.280699	0.347491	0.421993	0.501452	0.582961	0.663768	0.738792	0.80239	0.852596	0.882238	0.884442	0.857457	0.797505	0.704427	0.586574	0.455838	0.325602	0.210545	0.121287	0.0608846	0.0260161	0.0091357	0.00256941	0.00055116	7.54397e-05	6.90214e-07	0
145	3.434-132.9	3.434	132.9	600	0	0.000130967	0.000297963	0.000286649	0.00375717	0.0253607	0.0532863	0.0353636	0.00150613	0.00207319	0.00293798	0.00419577	0.0060175	0.00844467	0.0118195	0.0168905	0.0237975	0.0333494	0.0466516	0.0646262	0.0893268	0.122307	0.165329	0.220401	0.289801	0.375376	0.475646	0.588372	0.708761	0.828844	0.936914	1.01862	1.0617	1.05624	0.996443	0.885941	0.73701	0.568116	0.400658	0.253912	0.142451	0.0693684	0.0286312	0.00976695	0.00262524
146	3.434-132.9	3.434	132.9	1200	0	0.000193033	0.00044636	0.00044159	0.00467046	0.0308983	0.0648002	0.0431749	0.00230162	0.00316132	0.00446322	0.00634781	0.00906211	0.0126555	0.0176044	0.0249289	0.0347755	0.0481927	0.0665224	0.0907391	0.123118	0.164977	0.217617	0.282389	0.360107	0.450558	0.55034	0.654985	0.758092	0.852462	0.92897	0.977505	0.991123	0.964756	0.895703	0.787742	0.650766	0.49964	0.351675	0.222783	0.125138	0.0610756	0.0252937	0.00866001	0.0023499
147	3.434-132.9	3.434	132.9	1800	0	0.000249182	0.000582156	0.000585859	0.00537274	0.0349716	0.0732297	0.0489477	0.00303107	0.00415221	0.00584517	0.00828478	0.0117729	0.0163643	0.0226364	0.0318103	0.0440042	0.0603916	0.0824222	0.110978	0.148258	0.195215	0.252589	0.321042	0.400209	0.488626	0.58248	0.676986	0.766251	0.844963	0.906039	0.941458	0.946039	0.915378	0.846543	0.742688	0.612686	0.470034	0.330738	0.209581	0.117814	0.0575549	0.0238661	0.00819041	0.00222277
148	3.434-132.9	3.434	132.9	2400	0	0.000301043	0.000708496	0.000721546	0.0059543	0.0382254	0.0799364	0.0535754	0.00370616	0.0050665	0.00711622	0.0100555	0.0142286	0.0196942	0.0271039	0.0378353	0.0519645	0.0707032	0.0955263	0.127185	0.167701	0.217632	0.277211	0.346559	0.424579	0.509229	0.596965	0.683359	0.763369	0.832991	0.886135	0.915637	0.916761	0.885016	0.817255	0.716346	0.59066	0.45302	0.318772	0.20205	0.113585	0.0554843	0.0230099	0.00789819	0.002149
149	3.434-132.9	3.434	132.9	3000	0	0.000349873	0.00082778	0.000850169	0.00645637	0.0409501	0.0855327	0.0574639	0.00434293	0.00592476	0.0082999	0.0116934	0.0164849	0.022726	0.031129	0.043193	0.0589375	0.0795675	0.106539	0.140466	0.18313	0.234723	0.295105	0.364054	0.440027	0.520766	0.6033	0.68367	0.757507	0.821646	0.870399	0.896833	0.896329	0.864321	0.797579	0.69882	0.576068	0.441782	0.310874	0.197043	0.110777	0.0541336	0.0224639	0.00771488	0.00210099
150	3.434-132.9	3.434	132.9	3600	0	0.000396347	0.000941707	0.000973645	0.00690257	0.0433041	0.0903515	0.0608313	0.00494391	0.00673357	0.00941023	0.0132211	0.0185761	0.025518	0.0348075	0.048027	0.0651338	0.0873166	0.115983	0.151571	0.195622	0.248071	0.308493	0.376393	0.45006	0.527283	0.605632	0.681567	0.751204	0.811823	0.857901	0.882558	0.881167	0.849163	0.78331	0.686165	0.565532	0.433674	0.305193	0.19346	0.108763	0.053147	0.0220624	0.00757843	0.00206572
151	4.734-121.7	4.734	121.7	600	0	1.43658e-05	3.29157e-05	3.20587e-05	0.00121319	0.00863399	0.0182272	0.0119723	0.000170613	0.00023492	0.000334555	0.00048196	0.000697635	0.000988058	0.00139901	0.00202565	0.00289467	0.00413681	0.00591822	0.00840698	0.0120072	0.0171014	0.0241822	0.0339487	0.0474906	0.066246	0.0914508	0.125062	0.16936	0.22634	0.29797	0.385457	0.488302	0.603792	0.726738	0.848749	0.957492	1.03869	1.07859	1.06669	0.99957	0.881363	0.72498	0.550857	0.381787
152	4.734-121.7	4.734	121.7	1200	0	2.08641e-05	4.88451e-05	4.93225e-05	0.00149259	0.0105497	0.0222582	0.0146393	0.000261912	0.000360384	0.000511828	0.000735442	0.00106372	0.0015047	0.0021236	0.00306361	0.00436399	0.0062096	0.00884324	0.0124993	0.0177207	0.0250047	0.0349997	0.0486093	0.0671209	0.092138	0.124883	0.167252	0.221104	0.287405	0.366763	0.458606	0.560173	0.666837	0.772336	0.868596	0.945898	0.99459	1.00653	0.976104	0.90219	0.788437	0.645509	0.489915	0.339976
153	4.734-121.7	4.734	121.7	1800	0	2.70058e-05	6.41239e-05	6.62324e-05	0.0017122	0.012031	0.0253703	0.016705	0.000350728	0.000482588	0.000684805	0.000982135	0.00141699	0.00200094	0.00282067	0.00405992	0.00576363	0.00816533	0.0115728	0.0162755	0.0229299	0.0321038	0.0445221	0.0611955	0.0834855	0.112985	0.150712	0.198232	0.256791	0.326472	0.406874	0.496376	0.59146	0.687426	0.778867	0.859438	0.921457	0.957502	0.961115	0.927093	0.854126	0.745143	0.609646	0.462746	0.321324
154	4.734-121.7	4.734	121.7	2400	0	3.29571e-05	7.91069e-05	8.30903e-05	0.00189777	0.0132637	0.0279565	0.0184267	0.000438611	0.000603213	0.000855309	0.001225	0.00176426	0.00248725	0.00349882	0.00502282	0.00710915	0.0100318	0.0141558	0.0198098	0.0277371	0.0385547	0.053031	0.0722015	0.097417	0.13017	0.171187	0.22168	0.282366	0.352669	0.431532	0.516863	0.605265	0.692712	0.774781	0.846283	0.900565	0.930973	0.931435	0.896646	0.82508	0.719434	0.588578	0.446793	0.310338
155	4.734-121.7	4.734	121.7	3000	0	3.87655e-05	9.3849e-05	9.98589e-05	0.0020604	0.0143294	0.0301895	0.019917	0.000524744	0.000721635	0.00102338	0.0014645	0.00210472	0.00296168	0.00415735	0.00595144	0.00840031	0.0118144	0.0166042	0.0231278	0.0321952	0.044446	0.0606583	0.0818794	0.109384	0.144508	0.187718	0.239826	0.301086	0.370565	0.446928	0.528042	0.610887	0.692144	0.768131	0.834215	0.884199	0.91175	0.910759	0.875754	0.805269	0.702012	0.574399	0.436154	0.303081
156	4.734-121.7	4.734	121.7	3600	0	4.44643e-05	0.000108364	0.000116446	0.0022068	0.0152777	0.0321744	0.0212451	0.000610696	0.000839363	0.00118899	0.00169959	0.00243923	0.00342653	0.00480111	0.00685555	0.00964945	0.0135308	0.0189461	0.0262655	0.0363489	0.0498515	0.0675551	0.0904798	0.119795	0.15663	0.201193	0.254019	0.315032	0.383083	0.456778	0.53414	0.612606	0.689418	0.761297	0.823919	0.871295	0.897104	0.895274	0.86038	0.790862	0.689331	0.564017	0.428317	0.297696
157	2.705-127.7	2.705	127.7	600	0	0.000170291	0.000375527	0.000341113	0.00395953	0.0264396	0.0554977	0.0369124	0.00179347	0.00246762	0.0034968	0.00499955	0.00718157	0.010087	0.01412	0.020177	0.028443	0.0398947	0.0558575	0.0774362	0.107066	0.146561	0.198006	0.264005	0.347096	0.448655	0.566523	0.697222	0.832576	0.960037	1.06337	1.12367	1.12532	1.06043	0.932195	0.75743	0.562474	0.376411	0.223458	0.115347	0.0508171	0.0186145	0.00555385	0.00123265	0.000182864
158	2.705-127.7	2.705	127.7	1200	0	0.000228764	0.000510303	0.000473724	0.00472431	0.0310556	0.0650909	0.0434285	0.00247804	0.00340518	0.00481501	0.00686207	0.00982216	0.0137561	0.0191838	0.02726	0.0381763	0.0531204	0.0736808	0.101066	0.137995	0.186153	0.247251	0.323327	0.415634	0.523502	0.642497	0.766448	0.884984	0.98572	1.05426	1.07631	1.04386	0.956384	0.82148	0.655832	0.48117	0.319697	0.189274	0.0977441	0.0431582	0.0158941	0.00477534	0.0010648	0.000165994
159	2.705-127.7	2.705	127.7	1800	0	0.000281987	0.000634606	0.000598755	0.00534762	0.0346931	0.0726235	0.048583	0.00311905	0.00427756	0.00603549	0.00858086	0.0122479	0.0170972	0.0237327	0.0335394	0.0467148	0.0645727	0.0888513	0.120719	0.162957	0.217023	0.284085	0.365465	0.461244	0.569204	0.683669	0.797402	0.899998	0.980683	1.02775	1.03066	0.985097	0.892585	0.7607	0.604264	0.442028	0.293284	0.173633	0.0897242	0.0396647	0.0146477	0.00441	0.000987644	0.000158335
160	2.705-127.7	2.705	127.7	2400	0	0.000331051	0.000750061	0.00071631	0.00587475	0.0376823	0.0787943	0.0528315	0.00371665	0.00509216	0.00716802	0.0101608	0.0144593	0.0201242	0.0278347	0.0391516	0.0542562	0.0745301	0.101795	0.137166	0.183328	0.241392	0.312085	0.396122	0.492498	0.59794	0.706428	0.810535	0.900532	0.967493	1.00176	0.994886	0.944178	0.851418	0.723329	0.573473	0.419091	0.277989	0.164631	0.0850923	0.0376264	0.013911	0.00419456	0.000946564	0.000154237
161	2.705-127.7	2.705	127.7	3000	0	0.000377674	0.00086026	0.000829314	0.00634215	0.0402683	0.0841178	0.0565169	0.0042858	0.0058631	0.00824104	0.0116572	0.0165378	0.0229512	0.0316439	0.0443127	0.0611016	0.083448	0.113213	0.151388	0.200516	0.26138	0.334247	0.419284	0.514736	0.616709	0.719235	0.815054	0.895382	0.95293	0.979276	0.967095	0.914298	0.822477	0.697713	0.55263	0.403602	0.267655	0.158519	0.0819332	0.0362318	0.0134046	0.00405003	0.000914851	0.000148182
162	2.705-127.7	2.705	127.7	3600	0	0.000422258	0.000966004	0.000938341	0.00676415	0.0425517	0.0888062	0.0597775	0.00482844	0.00659764	0.00925883	0.0130712	0.0184956	0.0255986	0.035185	0.0490701	0.0673494	0.0914823	0.123348	0.163799	0.215187	0.277981	0.352052	0.437103	0.530841	0.629065	0.726113	0.815107	0.888174	0.939175	0.960407	0.94515	0.891607	0.801011	0.678891	0.537424	0.392435	0.260255	0.154121	0.0796479	0.035225	0.013041	0.00394361	0.000889955	0.000144782
163	4.432-127.5	4.432	127.5	600	0	3.27923e-05	7.61041e-05	7.57517e-05	0.00190849	0.013396	0.0282462	0.0186013	0.000398634	0.000550304	0.000782163	0.00112158	0.00161788	0.00228522	0.00322254	0.00464774	0.0066169	0.00939154	0.0133406	0.0188178	0.0266	0.0374014	0.0521316	0.0720482	0.0989917	0.135032	0.181489	0.240605	0.314189	0.402455	0.504657	0.617949	0.735924	0.849527	0.947911	1.01886	1.05091	1.03557	0.969486	0.856353	0.708112	0.541943	0.378956	0.238466	0.132404
164	4.432-127.5	4.432	127.5	1200	0	4.9275e-05	0.000116651	0.000119918	0.00237856	0.016508	0.0347729	0.0229505	0.000631828	0.00086966	0.0012322	0.00176327	0.00253735	0.00357171	0.00501622	0.00719466	0.0101867	0.0143662	0.0202321	0.0282537	0.0394614	0.0547086	0.075041	0.101816	0.136833	0.181937	0.237739	0.305356	0.384998	0.474997	0.572499	0.673023	0.770171	0.856551	0.924407	0.966176	0.975043	0.945768	0.876168	0.768709	0.633175	0.484023	0.33878	0.213599	0.118958
165	4.432-127.5	4.432	127.5	1800	0	6.47262e-05	0.000155279	0.000162963	0.00274128	0.0188432	0.0396578	0.026223	0.000854322	0.0011739	0.00166003	0.00237016	0.00340259	0.00477796	0.00668609	0.0095439	0.013442	0.0188373	0.0263346	0.0364591	0.0503871	0.0690077	0.0933326	0.124636	0.164479	0.214248	0.273821	0.343368	0.422153	0.507854	0.59718	0.685956	0.769298	0.841694	0.89697	0.929064	0.932019	0.900513	0.832149	0.729124	0.600293	0.458868	0.32128	0.20278	0.113099
166	4.432-127.5	4.432	127.5	2400	0	7.95678e-05	0.000192676	0.000205089	0.00304485	0.0207528	0.0436431	0.0289056	0.00107067	0.00146922	0.00207429	0.0029556	0.00423108	0.00592436	0.00826464	0.0117469	0.0164605	0.0229257	0.0318307	0.0437298	0.0598616	0.0810783	0.108309	0.14269	0.185444	0.237471	0.29815	0.367039	0.44292	0.523496	0.60585	0.686551	0.761702	0.826757	0.87622	0.904223	0.904913	0.873051	0.80607	0.70595	0.581115	0.444162	0.310969	0.196352	0.109629
167	4.432-127.5	4.432	127.5	3000	0	9.38997e-05	0.000228953	0.000246205	0.00330788	0.0223734	0.0470182	0.0311868	0.00127994	0.00175479	0.00247472	0.00351908	0.00502288	0.00701386	0.00975499	0.0138077	0.0192583	0.0266788	0.0368128	0.0502213	0.068164	0.0914147	0.120784	0.157228	0.201622	0.254466	0.314872	0.382114	0.454825	0.53095	0.608047	0.683329	0.753532	0.814442	0.860698	0.886593	0.886252	0.854399	0.788526	0.69047	0.56835	0.434426	0.304186	0.192112	0.107301
168	4.432-127.5	4.432	127.5	3600	0	0.000107879	0.000264562	0.000286905	0.00354384	0.0237992	0.0499817	0.0331974	0.0014848	0.00203431	0.00286445	0.0040642	0.00578692	0.00806216	0.0111809	0.0157633	0.0218903	0.0301734	0.0413861	0.0560712	0.0754996	0.100353	0.131295	0.169121	0.214398	0.267289	0.326798	0.392071	0.461795	0.534307	0.607532	0.679109	0.746129	0.804475	0.84877	0.873347	0.872413	0.840709	0.7757	0.679162	0.559026	0.427305	0.29923	0.189013	0.105598
169	2.516-136.4	2.516	136.4	600	0	0.000411219	0.000925872	0.000874305	0.00702137	0.0449033	0.0938662	0.0629764	0.00453716	0.00621951	0.00876095	0.0124349	0.0177129	0.0246826	0.0342266	0.0482444	0.0669559	0.0921855	0.126226	0.170466	0.228428	0.301503	0.390341	0.495407	0.614601	0.742109	0.867475	0.977713	1.05679	1.09093	1.06882	0.985729	0.850507	0.681452	0.500403	0.332051	0.196295	0.101434	0.0448221	0.0164507	0.00495105	0.00115458	0.000181048	0	0
170	2.516-136.4	2.516	136.4	1200	0	0.000581302	0.00132407	0.00127641	0.00860654	0.053535	0.111603	0.0752966	0.00655182	0.00895572	0.0125664	0.017738	0.0250879	0.0347143	0.0477202	0.0664845	0.0911388	0.123666	0.166409	0.220357	0.288434	0.37068	0.466051	0.572973	0.686386	0.798186	0.898556	0.975634	1.01748	1.01754	0.970625	0.876124	0.743945	0.589691	0.430132	0.284388	0.167927	0.0867467	0.0383173	0.0140574	0.00423335	0.00100236	0.000158017	0	0
171	2.516-136.4	2.516	136.4	1800	0	0.000730123	0.00167504	0.00163504	0.00982612	0.0598137	0.124417	0.0843121	0.00831676	0.0113346	0.0158467	0.0222662	0.0313024	0.0430418	0.0587357	0.0810515	0.109948	0.147383	0.195558	0.254931	0.327642	0.412681	0.507875	0.610602	0.714777	0.812159	0.895082	0.953711	0.978866	0.966947	0.914153	0.820064	0.693606	0.548569	0.399663	0.264029	0.155854	0.0805534	0.0356071	0.0130708	0.00394569	0.000942352	0.000148029	0	0
172	2.516-136.4	2.516	136.4	2400	0	0.000864016	0.00199229	0.00196164	0.0108337	0.0647781	0.134492	0.091473	0.00990149	0.0134611	0.0187553	0.0262442	0.0367041	0.0501951	0.0680614	0.0931406	0.125204	0.166066	0.21772	0.280151	0.354779	0.439851	0.532579	0.629962	0.72582	0.812467	0.884137	0.932392	0.949442	0.932784	0.878674	0.786346	0.664145	0.524856	0.382232	0.252521	0.14908	0.0770474	0.0340669	0.0125164	0.00377987	0.000900844	0.000140282	0	0
173	2.516-136.4	2.516	136.4	3000	0	0.000987913	0.00228636	0.00226517	0.0117021	0.0688941	0.142803	0.0974325	0.0113512	0.0153957	0.0213855	0.029812	0.0414961	0.0564725	0.0761373	0.103417	0.1379	0.181226	0.235151	0.299263	0.374367	0.458235	0.54783	0.640159	0.729246	0.808056	0.872342	0.914462	0.92721	0.908444	0.854295	0.763717	0.644604	0.509194	0.370733	0.244906	0.144593	0.0747482	0.0330611	0.01214	0.00366357	0.000876308	0.000135932	0	0
174	2.516-136.4	2.516	136.4	3600	0	0.00110339	0.00256089	0.00254929	0.0124691	0.0724123	0.149874	0.102543	0.0126899	0.0171724	0.0237881	0.0330507	0.0458033	0.0620507	0.0832236	0.11228	0.148634	0.193755	0.24915	0.314068	0.388834	0.470982	0.557424	0.6453	0.729026	0.802169	0.861506	0.899823	0.91012	0.890318	0.836466	0.747339	0.630539	0.497973	0.362517	0.239475	0.14141	0.0731088	0.0323344	0.0118757	0.00358409	0.000857012	0.000135171	0	0
175	0.6574-121.0	0.6574	121	600	0	0.00357549	0.00809695	0.00772574	0.0287636	0.153468	0.314588	0.219634	0.038708	0.0522467	0.0720929	0.0995735	0.136864	0.184073	0.244941	0.326041	0.423772	0.539008	0.671275	0.811574	0.947319	1.05952	1.12872	1.13744	1.06627	0.913119	0.715493	0.501033	0.30406	0.15889	0.0695794	0.0244433	0.00674004	0.00120359	7.22545e-05	0	0	0	0	0	0	0	0	0	0
176	0.6574-121.0	0.6574	121	1200	0	0.00372767	0.00844151	0.00805444	0.0295632	0.156896	0.32141	0.224684	0.0403242	0.0543643	0.074876	0.103247	0.141746	0.190398	0.253011	0.33614	0.435904	0.552831	0.685911	0.825766	0.958996	1.06656	1.12882	1.12848	1.04877	0.890031	0.691001	0.479439	0.287727	0.148423	0.0642772	0.0223893	0.00614343	0.00124606	0.000233679	0	0	0	0	0	0	0	0	0	0
177	0.6574-121.0	0.6574	121	1800	0	0.00387118	0.00877388	0.00838413	0.0303285	0.160067	0.327684	0.229349	0.0418606	0.056393	0.0776163	0.106943	0.146647	0.196683	0.260865	0.34565	0.446982	0.565254	0.698982	0.838519	0.969255	1.07182	1.12745	1.11937	1.03232	0.868624	0.668559	0.45979	0.273529	0.14	0.0602842	0.020898	0.00564739	0.001148	0.000200351	0	0	0	0	0	0	0	0	0	0
178	0.6574-121.0	0.6574	121	2400	0	0.00401579	0.00910476	0.00870563	0.0310742	0.163154	0.333794	0.233886	0.04335	0.058372	0.0803053	0.11054	0.151376	0.202759	0.268408	0.354862	0.457732	0.576981	0.711028	0.849686	0.977744	1.07559	1.12464	1.10944	1.01647	0.849093	0.648316	0.442094	0.26112	0.13288	0.0568762	0.0196729	0.00534072	0.00108889	0.000174141	0	0	0	0	0	0	0	0	0	0
179	0.6574-121.0	0.6574	121	3000	0	0.00415151	0.00941803	0.0090146	0.031787	0.166092	0.339606	0.238214	0.0447886	0.060262	0.0828654	0.113979	0.155876	0.208495	0.275564	0.363583	0.467821	0.587936	0.722098	0.859677	0.984842	1.07805	1.12125	1.09995	1.00167	0.830664	0.629513	0.426324	0.250279	0.126771	0.0541182	0.0187073	0.00507108	0.0010169	0.000147056	0	0	0	0	0	0	0	0	0	0
180	0.6574-121.0	0.6574	121	3600	0	0.00428561	0.00972671	0.00931765	0.0324756	0.168898	0.345145	0.242356	0.0462111	0.0621342	0.0853775	0.117348	0.160314	0.214124	0.282467	0.371817	0.477325	0.598364	0.732548	0.868914	0.991144	1.07969	1.11723	1.08994	0.986552	0.812996	0.61238	0.412343	0.240937	0.121592	0.0517372	0.0178431	0.00485616	0.00100096	0.000147453	0	0	0	0	0	0	0	0	0	0
181	4.288-139.1	4.288	139.1	600	0	0.000109468	0.000263822	0.000278819	0.00397281	0.0269949	0.0567545	0.0376113	0.00145301	0.00199553	0.00282174	0.00402329	0.00576261	0.00808274	0.0112902	0.0160502	0.0224964	0.0313835	0.0436584	0.0600636	0.0823332	0.111679	0.149449	0.197213	0.256469	0.328108	0.410869	0.50327	0.601815	0.701381	0.79564	0.876433	0.935918	0.96735	0.964055	0.922183	0.841044	0.72477	0.584945	0.436822	0.297587	0.181665	0.0976431	0.0452928	0.0176829
182	4.288-139.1	4.288	139.1	1200	0	0.000175852	0.000431201	0.000467523	0.00504522	0.0334475	0.07016	0.0467163	0.00240572	0.00329246	0.00463385	0.00656778	0.00933164	0.0129757	0.017946	0.0251922	0.0348286	0.0477831	0.0651665	0.0876789	0.117067	0.154124	0.199514	0.253916	0.317361	0.389096	0.466944	0.548538	0.630485	0.709464	0.781418	0.840906	0.882774	0.901825	0.891829	0.84897	0.772054	0.664134	0.535549	0.399933	0.27263	0.166624	0.0896467	0.0416258	0.0162928
183	4.288-139.1	4.288	139.1	1800	0	0.000235792	0.00058346	0.000640908	0.00583003	0.03791	0.0793748	0.0530477	0.00325941	0.00444681	0.00623059	0.00878666	0.012408	0.0171356	0.0235005	0.0326379	0.044605	0.0603616	0.0810377	0.107155	0.140203	0.180505	0.2282	0.283402	0.345343	0.412765	0.484074	0.557339	0.629951	0.699842	0.763762	0.816807	0.854034	0.870225	0.859215	0.817113	0.742602	0.638594	0.514948	0.384574	0.262151	0.160232	0.0862259	0.040054	0.0156898
184	4.288-139.1	4.288	139.1	2400	0	0.000290771	0.000723602	0.000801225	0.00646106	0.0413443	0.086431	0.057941	0.00403517	0.00548956	0.00766289	0.0107593	0.015108	0.0207366	0.028239	0.0388676	0.0526011	0.0703675	0.0932404	0.121541	0.156458	0.19797	0.245894	0.300075	0.359476	0.422843	0.489304	0.557403	0.625012	0.690561	0.75092	0.801213	0.836525	0.851592	0.840245	0.798718	0.725695	0.623947	0.503144	0.37582	0.256205	0.156601	0.0842792	0.0391614	0.0153493
185	4.288-139.1	4.288	139.1	3000	0	0.000341368	0.000852834	0.000949461	0.00698856	0.0441106	0.0920897	0.0618959	0.00474041	0.00643218	0.00894897	0.0125156	0.0174874	0.0238793	0.0323238	0.0441363	0.0592147	0.0784359	0.102782	0.132401	0.168221	0.209957	0.257262	0.309929	0.366921	0.427154	0.490323	0.555255	0.620046	0.683247	0.741683	0.790481	0.824719	0.839173	0.827758	0.786653	0.714604	0.614395	0.495437	0.370076	0.252311	0.154227	0.0830042	0.0385687	0.0151168
186	4.288-139.1	4.288	139.1	3600	0	0.000388537	0.000973524	0.00108822	0.00744575	0.0464326	0.0968205	0.0652253	0.00539162	0.00729827	0.0101238	0.0141097	0.0196227	0.0266617	0.0358954	0.0486719	0.0648051	0.085105	0.110456	0.140852	0.177002	0.218487	0.264905	0.316066	0.371025	0.428899	0.489805	0.552694	0.615736	0.677503	0.734735	0.782565	0.816103	0.830149	0.818708	0.777972	0.706665	0.607542	0.489921	0.36598	0.249522	0.152518	0.0820831	0.0381397	0.014948
187	2.593-121.6	2.593	121.6	600	0	0.000120556	0.000261262	0.000229304	0.00303633	0.0205124	0.0431026	0.0286009	0.00120763	0.00166546	0.00236405	0.00338103	0.00485971	0.0068429	0.00961935	0.0138138	0.0195643	0.0275984	0.0389119	0.0543816	0.0759457	0.10523	0.144243	0.195403	0.261767	0.346268	0.448794	0.569448	0.705033	0.84671	0.981088	1.08979	1.15364	1.15489	1.08234	0.941058	0.750697	0.541636	0.34892	0.197525	0.0963386	0.0395918	0.0134632	0.00354112	0.000653606
188	2.593-121.6	2.593	121.6	1200	0	0.000152065	0.000332595	0.000297329	0.00350574	0.023444	0.0492164	0.0327246	0.00156369	0.00215391	0.00305296	0.00436321	0.00626169	0.00879368	0.0123262	0.0176349	0.0248858	0.0349626	0.049026	0.0680798	0.0943685	0.129601	0.175798	0.235315	0.310776	0.404215	0.514088	0.638298	0.77108	0.901702	1.01524	1.09363	1.12142	1.08783	0.98983	0.838255	0.654136	0.464102	0.295664	0.166412	0.0810622	0.0333519	0.011385	0.00305739	0.000601222
189	2.593-121.6	2.593	121.6	1800	0	0.00018108	0.000398833	0.000361438	0.00389982	0.0258536	0.0542309	0.0361221	0.00189755	0.00261046	0.00369562	0.00527406	0.00755587	0.0105948	0.0148213	0.0211435	0.0297362	0.0415932	0.0580162	0.0800912	0.110237	0.150143	0.201738	0.26722	0.34859	0.446841	0.559296	0.682373	0.808566	0.926283	1.02125	1.07763	1.08341	1.03241	0.925517	0.774679	0.59937	0.422852	0.268605	0.151056	0.0736406	0.030352	0.0103754	0.00281446	0.0005617
190	2.593-121.6	2.593	121.6	2400	0	0.000208318	0.000461523	0.000422967	0.00424512	0.0279256	0.0585345	0.0390497	0.00221668	0.00304614	0.00430447	0.00613233	0.00877542	0.0122889	0.0171552	0.0243981	0.0341938	0.0476449	0.0661672	0.0908594	0.124251	0.167986	0.223796	0.293576	0.37871	0.479344	0.591889	0.711535	0.829972	0.935936	1.01616	1.05688	1.04903	0.98912	0.879515	0.731908	0.564212	0.397314	0.25216	0.141773	0.0691978	0.0285629	0.00976951	0.00265194	0.000529446
191	2.593-121.6	2.593	121.6	3000	0	0.000234096	0.000521211	0.00048215	0.004552	0.0297339	0.0622831	0.0416098	0.00252111	0.00345976	0.00488602	0.00695351	0.00993243	0.0138869	0.0193462	0.0274359	0.038328	0.0532153	0.0735926	0.100535	0.136645	0.183494	0.24256	0.315406	0.40287	0.504344	0.615548	0.730944	0.841901	0.937817	1.00662	1.03634	1.02011	0.955803	0.845934	0.701721	0.53994	0.379841	0.240982	0.135493	0.0661454	0.027335	0.00937362	0.00255185	0.00050604
192	2.593-121.6	2.593	121.6	3600	0	0.00025898	0.000579161	0.000540164	0.00483486	0.0313752	0.0656799	0.0439369	0.00281817	0.00386533	0.00545312	0.00774755	0.0110475	0.015425	0.0214477	0.0303339	0.042255	0.0584639	0.0805133	0.10947	0.147954	0.197389	0.259012	0.334069	0.422868	0.52418	0.633278	0.744131	0.848082	0.935463	0.995431	1.01733	0.995585	0.928919	0.819877	0.678978	0.521987	0.367036	0.232786	0.13088	0.0639295	0.0264449	0.00905848	0.00245941	0.000496092
193	2.77-132.0	2.77	132	600	0	0.00022475	0.000502105	0.000467421	0.00483736	0.0319285	0.0669462	0.04463	0.00244769	0.00336399	0.00476046	0.00679072	0.00973436	0.0136481	0.0190403	0.0270886	0.0380042	0.0529927	0.0736404	0.101179	0.138514	0.187511	0.250005	0.328215	0.423698	0.535912	0.660153	0.79012	0.914706	1.01951	1.08809	1.10424	1.05968	0.955907	0.802645	0.621257	0.438544	0.277883	0.155424	0.0751008	0.0307705	0.0103414	0.00269692	0.00049651	6.45586e-05
194	2.77-132.0	2.77	132	1200	0	0.000314165	0.000711077	0.000677849	0.00589189	0.0380905	0.0797086	0.0533597	0.00352483	0.00483232	0.0068192	0.00969308	0.0138146	0.0192607	0.0267221	0.0377049	0.0524025	0.0722994	0.0992366	0.134386	0.180722	0.239664	0.312299	0.399599	0.500878	0.613155	0.729799	0.842237	0.939008	1.00884	1.03999	1.02283	0.956128	0.845049	0.69902	0.535695	0.376001	0.237661	0.132911	0.064342	0.0264287	0.00890832	0.00235283	0.000441215	5.86871e-05
195	2.77-132.0	2.77	132	1800	0	0.000394608	0.000900849	0.000871852	0.00672051	0.0427217	0.0892532	0.059951	0.00450171	0.00615833	0.0086668	0.012277	0.0174172	0.0241687	0.0333527	0.046727	0.0644267	0.088057	0.119552	0.159924	0.211932	0.276407	0.353639	0.443583	0.543977	0.650488	0.756487	0.853516	0.931423	0.982033	0.996627	0.968222	0.89716	0.788358	0.649763	0.496859	0.348377	0.220146	0.123156	0.0596545	0.0245059	0.00826817	0.00219955	0.000416877	5.56123e-05
196	2.77-132.0	2.77	132	2400	0	0.000468866	0.0010773	0.0010543	0.0074192	0.046488	0.0969829	0.065332	0.00540978	0.00738498	0.0103657	0.0146404	0.0206899	0.0285882	0.0392555	0.0546456	0.0748131	0.101389	0.136325	0.180409	0.23607	0.303586	0.382579	0.472308	0.569599	0.669511	0.766065	0.851548	0.917254	0.957106	0.96387	0.931401	0.860019	0.75401	0.620567	0.474155	0.332379	0.210074	0.117556	0.0569447	0.0233907	0.00788788	0.00209771	0.000398091	5.33149e-05
197	2.77-132.0	2.77	132	3000	0	0.000538223	0.00124273	0.00122639	0.00802657	0.0496627	0.103474	0.0698821	0.00625732	0.00852747	0.0119404	0.0168156	0.023677	0.0325917	0.0445545	0.0616556	0.0838731	0.11282	0.150393	0.197145	0.255159	0.324235	0.403461	0.49165	0.585166	0.678958	0.767968	0.845208	0.903068	0.936702	0.939418	0.905323	0.834509	0.73083	0.601099	0.459092	0.321748	0.203387	0.113849	0.0551498	0.0226511	0.007648	0.00203933	0.000389602	5.16515e-05
198	2.77-132.0	2.77	132	3600	0	0.000603656	0.00139914	0.00138964	0.00856529	0.0524006	0.109053	0.0738171	0.00705269	0.00959575	0.0134039	0.0188243	0.0264161	0.0362339	0.0493333	0.0679005	0.0918218	0.122667	0.162258	0.210923	0.270405	0.340113	0.418754	0.504899	0.594724	0.683279	0.766424	0.837808	0.8905	0.920318	0.920768	0.885964	0.815895	0.714126	0.587139	0.448342	0.314171	0.198584	0.111187	0.0538773	0.022131	0.00747655	0.00199874	0.000382478	5.15182e-05
199	3.115-129.3	3.115	129.3	600	0	0.000129736	0.000289253	0.000268263	0.00351555	0.0237295	0.0498587	0.0330891	0.00140958	0.00194032	0.0027536	0.00394026	0.00565962	0.00795867	0.011161	0.0159703	0.02254	0.0316751	0.0444484	0.0617746	0.08576	0.118015	0.160315	0.21499	0.284804	0.371914	0.475283	0.59319	0.72103	0.850225	0.967783	1.0572	1.10283	1.09277	1.0209	0.892262	0.723776	0.539203	0.364275	0.219545	0.116007	0.0524635	0.0198116	0.00601909	0.00133904
200	3.115-129.3	3.115	129.3	1200	0	0.000182191	0.000412064	0.000392288	0.00428455	0.0284395	0.0596622	0.0397265	0.00204913	0.00281521	0.00398325	0.00567952	0.00812913	0.0113899	0.0158955	0.022599	0.0316694	0.0441311	0.0613162	0.084207	0.115167	0.155796	0.207636	0.272528	0.352082	0.446711	0.553302	0.667609	0.782599	0.888923	0.974789	1.02727	1.03717	0.999606	0.91335	0.785202	0.629751	0.465854	0.313647	0.188881	0.0998804	0.0452641	0.0171882	0.00526467	0.00118826
201	3.115-129.3	3.115	129.3	1800	0	0.000229815	0.000524925	0.000508502	0.00489278	0.0320315	0.0671102	0.0448087	0.00264375	0.00362581	0.00511646	0.00727165	0.0103672	0.0144688	0.0201043	0.0284199	0.039577	0.0547325	0.0753649	0.102438	0.138379	0.184557	0.24204	0.312089	0.395288	0.490621	0.593922	0.699969	0.801504	0.890495	0.957208	0.991691	0.987943	0.942881	0.855682	0.732463	0.585949	0.432833	0.29132	0.175454	0.0928022	0.0421046	0.0160137	0.00491991	0.00111779
202	3.115-129.3	3.115	129.3	2400	0	0.000273926	0.0006302	0.00061811	0.00540454	0.0349668	0.0731773	0.0489751	0.00320053	0.00438211	0.00617034	0.00874692	0.0124299	0.0172873	0.023926	0.0336466	0.046581	0.0639651	0.0873568	0.117664	0.157241	0.207154	0.268028	0.340572	0.424488	0.517839	0.616151	0.714091	0.80495	0.88217	0.937622	0.962944	0.953355	0.906168	0.820234	0.700964	0.560199	0.41362	0.27838	0.167707	0.0887407	0.0402733	0.0153173	0.00470434	0.00106915
203	3.115-129.3	3.115	129.3	3000	0	0.000315622	0.000730434	0.000723635	0.00585368	0.0374744	0.0783446	0.0525437	0.00372982	0.00509969	0.00716598	0.0101345	0.014362	0.0199119	0.0274514	0.038411	0.0528915	0.0721736	0.0978368	0.130677	0.172929	0.225368	0.288201	0.361665	0.444818	0.535192	0.628471	0.719536	0.802389	0.871736	0.920369	0.940664	0.928311	0.880543	0.79598	0.679724	0.543012	0.400807	0.269692	0.162494	0.0860338	0.0390672	0.0148634	0.00456394	0.00103626
204	3.115-129.3	3.115	129.3	3600	0	0.000355324	0.000826114	0.000824748	0.00625299	0.0396501	0.0828155	0.055647	0.00423078	0.0057782	0.0081062	0.011439	0.016165	0.0223479	0.0307051	0.0427686	0.0585944	0.0794751	0.106997	0.141849	0.186098	0.240203	0.304022	0.377474	0.459164	0.546372	0.635127	0.72066	0.79764	0.861586	0.905875	0.92327	0.909493	0.861677	0.778382	0.664433	0.530665	0.391646	0.263519	0.158789	0.084089	0.0381927	0.0145387	0.0044696	0.00101601
205	3.464-129.5	3.464	129.5	600	0	9.52802e-05	0.000214451	0.000202379	0.00305357	0.0208365	0.0438237	0.0290218	0.00106713	0.00146989	0.00208587	0.00298367	0.00429212	0.00604885	0.00849563	0.0121718	0.0172075	0.0242523	0.0341596	0.0476761	0.0664511	0.09184	0.125563	0.169785	0.227051	0.299715	0.387988	0.492096	0.609775	0.735208	0.85922	0.968517	1.0488	1.08663	1.07021	0.996	0.869956	0.706715	0.52842	0.358637	0.217951	0.116295	0.0533271	0.0205917	0.00650518
206	3.464-129.5	3.464	129.5	1200	0	0.000137294	0.000314007	0.000304878	0.00375832	0.0252351	0.0529965	0.0352066	0.00159508	0.00219356	0.00310587	0.00443174	0.0063515	0.00891083	0.0124485	0.0177204	0.024883	0.0347665	0.0484538	0.066811	0.0917921	0.124778	0.167338	0.221357	0.288586	0.369982	0.463932	0.568411	0.678751	0.787762	0.886041	0.962328	1.00742	1.01377	0.974943	0.891115	0.768762	0.619695	0.461375	0.3126	0.18998	0.101527	0.0466997	0.0181057	0.00572916
207	3.464-129.5	3.464	129.5	1800	0	0.000175474	0.000405653	0.000401141	0.00430927	0.0285551	0.0598952	0.0398928	0.00208803	0.00286679	0.00404809	0.00575949	0.00822641	0.011496	0.0159914	0.0226383	0.0315851	0.0437847	0.0604541	0.0824786	0.111912	0.149985	0.197959	0.257258	0.328723	0.412153	0.504926	0.603892	0.703856	0.798471	0.879813	0.938889	0.969206	0.965189	0.921524	0.838356	0.721166	0.580429	0.431893	0.292573	0.17784	0.0951316	0.0438007	0.0169912	0.00538143
208	3.464-129.5	3.464	129.5	2400	0	0.000211179	0.000491949	0.000492738	0.00477071	0.031255	0.0654878	0.0437159	0.00255377	0.00350161	0.00493287	0.00699853	0.00996525	0.0138803	0.0192287	0.027072	0.0375462	0.051682	0.0707751	0.0956766	0.128413	0.169969	0.221255	0.283269	0.356096	0.438742	0.528232	0.621064	0.712265	0.79664	0.867595	0.917481	0.940926	0.932905	0.888144	0.806554	0.69314	0.557599	0.414838	0.281046	0.170845	0.09141	0.0421242	0.0163536	0.00517347
209	3.464-129.5	3.464	129.5	3000	0	0.000245078	0.000574484	0.0005813	0.00517426	0.033554	0.0702361	0.04698	0.00299885	0.00410566	0.00577257	0.00817188	0.0115996	0.0161016	0.0222237	0.0311376	0.042951	0.0587431	0.0798482	0.107038	0.142246	0.186215	0.239525	0.302784	0.37551	0.456243	0.542005	0.629309	0.71369	0.790975	0.855402	0.900014	0.919869	0.910037	0.865199	0.785043	0.674268	0.542239	0.403377	0.273273	0.166131	0.0889173	0.0409931	0.0159199	0.00504336
210	3.464-129.5	3.464	129.5	3600	0	0.000277307	0.000653344	0.000666538	0.00553384	0.035556	0.0743602	0.0498289	0.00342338	0.00468067	0.00656799	0.00927555	0.0131291	0.0181736	0.0249993	0.0348643	0.04785	0.0650579	0.0878231	0.116836	0.15391	0.199544	0.254025	0.317638	0.38949	0.467871	0.550063	0.63279	0.712058	0.784452	0.844669	0.886041	0.903841	0.893122	0.848424	0.769394	0.660642	0.531211	0.395148	0.267698	0.162757	0.0871404	0.0401895	0.0156038	0.00494171
211	1.987-120.9	1.987	120.9	600	0	0.000236447	0.000512149	0.000449031	0.00449795	0.0295823	0.0620058	0.0413669	0.00235397	0.00324227	0.0045904	0.00655325	0.009421	0.0132344	0.0184859	0.0263511	0.0370686	0.0519002	0.0724791	0.100097	0.13789	0.188049	0.252673	0.334295	0.435142	0.555882	0.691986	0.835991	0.974554	1.09033	1.16322	1.17108	1.10169	0.960019	0.76468	0.548791	0.34928	0.192888	0.0907225	0.035573	0.0114104	0.00277997	0.000433066	1.56469e-05	0
212	1.987-120.9	1.987	120.9	1200	0	0.000281078	0.000612745	0.000544209	0.00501662	0.0326743	0.0684235	0.0457386	0.00284765	0.00391915	0.00553973	0.00789111	0.0113103	0.0158574	0.0221262	0.0314659	0.0441273	0.061533	0.0854962	0.117403	0.160557	0.217015	0.288743	0.377997	0.485938	0.6114	0.747998	0.886264	1.01111	1.1048	1.14859	1.12554	1.03082	0.875167	0.68001	0.477397	0.298858	0.163393	0.0766443	0.0301367	0.00966476	0.00241123	0.000390202	8.78973e-06	0
213	1.987-120.9	1.987	120.9	1800	0	0.000323292	0.000708309	0.000635336	0.00547287	0.0353397	0.0739438	0.0495169	0.00331877	0.00455841	0.00643654	0.00916189	0.0131061	0.018339	0.0255361	0.0362102	0.0506265	0.0703103	0.0971954	0.132724	0.180326	0.241935	0.319157	0.413629	0.525562	0.652493	0.786627	0.916976	1.02778	1.10242	1.12455	1.08127	0.972875	0.813174	0.623664	0.433544	0.269639	0.146963	0.0689851	0.0271901	0.00874423	0.00217224	0.000370051	5.17105e-05	2.30898e-07
214	1.987-120.9	1.987	120.9	2400	0	0.000362973	0.00079862	0.000722273	0.00588168	0.0376892	0.078801	0.0528531	0.00376637	0.00516807	0.00729133	0.0103651	0.0147976	0.0206631	0.0287095	0.0406083	0.0566081	0.0783372	0.107844	0.146526	0.197856	0.263586	0.344947	0.443058	0.557188	0.68365	0.813649	0.935429	1.03338	1.09246	1.09872	1.04235	0.926731	0.767174	0.584285	0.404205	0.250618	0.136464	0.0640797	0.0252901	0.00814343	0.00202161	0.000347254	5.12081e-05	6.14532e-08
215	1.987-120.9	1.987	120.9	3000	0	0.000400548	0.000884594	0.000805808	0.00625061	0.039772	0.0830985	0.0558163	0.00419358	0.00574799	0.00810082	0.0115027	0.0163941	0.0228566	0.0316986	0.0447165	0.062156	0.0857185	0.11752	0.15892	0.213375	0.282415	0.366886	0.46741	0.58246	0.707253	0.832398	0.945946	1.03271	1.07933	1.07394	1.00918	0.890327	0.732703	0.555669	0.383413	0.23744	0.129259	0.0607216	0.0239826	0.00772659	0.00191985	0.000327033	4.72153e-05	5.58745e-08
216	1.987-120.9	1.987	120.9	3600	0	0.000436593	0.000967373	0.000886751	0.00659267	0.0416775	0.0870242	0.0585322	0.0046086	0.00630966	0.00888113	0.0125986	0.0179312	0.0249548	0.0345461	0.0486194	0.0673855	0.0926079	0.126484	0.170305	0.227442	0.299196	0.386027	0.488082	0.603075	0.725431	0.845579	0.951478	1.02856	1.06514	1.05115	0.98087	0.860584	0.705469	0.533725	0.367771	0.227603	0.123914	0.0582495	0.0230067	0.00741107	0.00184961	0.000320063	4.45137e-05	5.20622e-08
217	4.992-129.7	4.992	129.7	600	0	2.30722e-05	5.61001e-05	6.00804e-05	0.00184601	0.0130545	0.0275441	0.0181129	0.000316541	0.000437442	0.000621707	0.000891335	0.00128598	0.001816	0.00256224	0.00369869	0.00527152	0.00749331	0.0106476	0.0150096	0.0212143	0.0298306	0.0415907	0.0575327	0.0791127	0.108026	0.145484	0.193432	0.253477	0.326173	0.411669	0.508459	0.612663	0.718968	0.820248	0.907416	0.970644	1.00092	0.992111	0.940688	0.84714	0.718966	0.569278	0.414832	0.27422
218	4.992-129.7	4.992	129.7	1200	0	3.70677e-05	9.20469e-05	0.000101614	0.00233035	0.0162901	0.034336	0.0226291	0.000532381	0.000733477	0.0010405	0.00148775	0.00213774	0.00300762	0.00422315	0.00605927	0.00857491	0.0120811	0.0169983	0.0236981	0.0330413	0.0457156	0.0625599	0.0847405	0.113655	0.150712	0.196542	0.252155	0.317668	0.392098	0.474046	0.560778	0.648396	0.73281	0.809235	0.871819	0.914148	0.929767	0.913331	0.861155	0.773343	0.655635	0.519144	0.378756	0.250893
219	4.992-129.7	4.992	129.7	1800	0	5.03963e-05	0.00012669	0.000142256	0.00269593	0.018664	0.0393056	0.0259521	0.000741301	0.00101968	0.00144404	0.00206015	0.00295076	0.00413789	0.00578477	0.00824911	0.0115993	0.0162221	0.022634	0.0312531	0.0430456	0.0587154	0.0790892	0.105247	0.138302	0.179249	0.228149	0.285213	0.349753	0.420366	0.495567	0.57308	0.650145	0.723897	0.790597	0.845241	0.881796	0.893959	0.876447	0.825446	0.74084	0.628083	0.497562	0.363235	0.240828
220	4.992-129.7	4.992	129.7	2400	0	6.34379e-05	0.000160751	0.000182456	0.0030002	0.0205929	0.0433343	0.0286591	0.000946814	0.00130013	0.00183755	0.00261551	0.00373555	0.00522237	0.00727245	0.0103161	0.0144211	0.0200306	0.0277249	0.0379421	0.0517123	0.0696845	0.0925654	0.121285	0.156666	0.199288	0.248817	0.305043	0.366998	0.433431	0.503185	0.574554	0.645573	0.713939	0.776131	0.827259	0.861332	0.872107	0.854357	0.804297	0.721816	0.612015	0.484844	0.354004	0.234839
221	4.992-129.7	4.992	129.7	3000	0	7.61303e-05	0.000194044	0.000221964	0.00326181	0.0222149	0.0467146	0.0309402	0.00114618	0.00157132	0.00221604	0.00314749	0.00448468	0.00625323	0.0086768	0.0122475	0.0170309	0.0235076	0.032302	0.0438477	0.059182	0.0788798	0.103528	0.133898	0.170516	0.213614	0.262679	0.317325	0.376576	0.439535	0.505412	0.572879	0.640317	0.705618	0.765332	0.814512	0.847201	0.857277	0.839559	0.790213	0.709058	0.601163	0.476311	0.34785	0.230803
222	4.992-129.7	4.992	129.7	3600	0	8.85893e-05	0.000226791	0.000260922	0.00349345	0.0236219	0.0496407	0.0329227	0.00134046	0.00183515	0.00258317	0.00366115	0.00520329	0.00723515	0.0100048	0.0140586	0.0194564	0.0267056	0.0364575	0.0491189	0.0657057	0.0867088	0.112596	0.143995	0.181174	0.224099	0.272216	0.325143	0.382021	0.442287	0.505435	0.570308	0.635461	0.698869	0.757037	0.805	0.836813	0.846413	0.828717	0.779932	0.699817	0.593334	0.470159	0.343421	0.22787
223	2.542-137.8	2.542	137.8	600	0	0.0004481	0.00101294	0.000963427	0.00745733	0.0474352	0.0991065	0.0665637	0.00498906	0.00683985	0.0096316	0.0136592	0.019432	0.0270381	0.0374226	0.0525992	0.0727935	0.0999678	0.136467	0.18361	0.244862	0.321394	0.413567	0.521279	0.641303	0.767016	0.888072	0.990945	1.05954	1.08164	1.04738	0.954241	0.813533	0.643756	0.46629	0.305097	0.177687	0.0899997	0.0389059	0.0140171	0.00409509	0.000896796	0.000131248	1.81712e-06	0
224	2.542-137.8	2.542	137.8	1200	0	0.000639385	0.00146203	0.00141899	0.00918154	0.0566902	0.118092	0.079796	0.00726569	0.0099227	0.0139095	0.0196061	0.0276693	0.0382013	0.0523909	0.0727323	0.0992757	0.134111	0.179639	0.236664	0.307793	0.392648	0.48976	0.596977	0.708303	0.815117	0.908511	0.977148	1.00964	1.00072	0.946	0.846054	0.711815	0.558398	0.402329	0.262542	0.152835	0.0774559	0.0335164	0.0121032	0.0035432	0.000779376	0.00011613	1.74873e-06	0
225	2.542-137.8	2.542	137.8	1800	0	0.000806298	0.00185639	0.00182312	0.0104991	0.0633504	0.131653	0.0893782	0.00924418	0.0125821	0.0175619	0.0246304	0.0345381	0.0473654	0.0644505	0.0885468	0.119491	0.159304	0.210168	0.272255	0.347284	0.433827	0.529364	0.630845	0.731525	0.823019	0.898897	0.950064	0.967869	0.949374	0.890945	0.793046	0.665266	0.520946	0.374976	0.244573	0.14236	0.0721716	0.0312476	0.011296	0.00331557	0.000734526	0.000107917	1.59057e-06	0
226	2.542-137.8	2.542	137.8	2400	0	0.000956371	0.00221242	0.00219035	0.0115825	0.0685701	0.142216	0.0969248	0.0110101	0.0149405	0.0207811	0.0290193	0.0404563	0.055154	0.0745375	0.101487	0.135621	0.178779	0.232866	0.297558	0.373775	0.459398	0.551461	0.646713	0.738566	0.819415	0.884737	0.926736	0.937921	0.915996	0.85722	0.761665	0.638248	0.499481	0.359399	0.234377	0.136439	0.0691903	0.0299716	0.0108377	0.00318195	0.0007076	0.000104344	1.54906e-06	0
227	2.542-137.8	2.542	137.8	3000	0	0.00109302	0.00253728	0.00252652	0.0125041	0.0728352	0.150799	0.103113	0.0125968	0.0170525	0.0236445	0.0328873	0.0456159	0.0618607	0.0830906	0.112241	0.148724	0.194185	0.250237	0.316129	0.392171	0.475887	0.564218	0.654021	0.739095	0.812623	0.871446	0.908335	0.916181	0.892838	0.834462	0.740884	0.620546	0.485469	0.349258	0.22776	0.132596	0.0672474	0.029136	0.0105415	0.0030976	0.00069101	0.000100967	1.49258e-06	0
228	2.542-137.8	2.542	137.8	3600	0	0.00121924	0.00283761	0.00283774	0.0133104	0.0764414	0.15802	0.108361	0.0140414	0.0189655	0.026219	0.0363404	0.0501773	0.0677191	0.0904681	0.121355	0.159607	0.206663	0.263856	0.330134	0.40534	0.486846	0.571677	0.656933	0.736904	0.805363	0.860002	0.893834	0.89984	0.875893	0.818053	0.725989	0.607892	0.475495	0.34207	0.223075	0.129857	0.0658583	0.0285411	0.0103261	0.0030338	0.000677055	9.89023e-05	1.45338e-06	0
229	4.861-135.7	4.861	135.7	600	0	4.72822e-05	0.000116742	0.000127838	0.00275073	0.0191707	0.0403967	0.0266389	0.000669433	0.000923248	0.00131104	0.00187376	0.00269143	0.00379103	0.0053248	0.00762944	0.0107822	0.0151863	0.021375	0.0298124	0.0415626	0.0574744	0.0785605	0.106226	0.142275	0.188371	0.244929	0.312995	0.392504	0.481467	0.576921	0.67421	0.767563	0.850457	0.915209	0.95474	0.962385	0.93281	0.86451	0.760056	0.628027	0.481984	0.338807	0.21466	0.120586
230	4.861-135.7	4.861	135.7	1200	0	7.82282e-05	0.000196768	0.000221116	0.00349958	0.0239595	0.0504073	0.033353	0.00114707	0.00157636	0.00222808	0.00317188	0.00453536	0.00634876	0.00884551	0.0125444	0.0175362	0.0243772	0.0337808	0.0462874	0.0631645	0.0852195	0.113305	0.148545	0.192039	0.244402	0.304875	0.372982	0.447267	0.52549	0.604995	0.682439	0.754629	0.817613	0.865659	0.892956	0.893605	0.862324	0.797094	0.699808	0.578005	0.443818	0.312357	0.19819	0.111517
231	4.861-135.7	4.861	135.7	1800	0	0.000107473	0.000272969	0.000310791	0.00405495	0.0273603	0.0574854	0.0381415	0.00159748	0.00218895	0.0030825	0.00437101	0.00621885	0.00865786	0.011986	0.0168547	0.0233435	0.0320893	0.0438857	0.0592538	0.0794598	0.105113	0.136774	0.175176	0.220767	0.273451	0.332132	0.396018	0.463719	0.533787	0.604503	0.673454	0.738161	0.795033	0.838508	0.862864	0.862141	0.831102	0.767844	0.674046	0.556733	0.42756	0.30104	0.191079	0.107542
232	4.861-135.7	4.861	135.7	2400	0	0.000135094	0.000345248	0.00039631	0.00450533	0.0300241	0.0630096	0.0419058	0.00202234	0.00276298	0.00387952	0.00548384	0.00776589	0.0107574	0.0148101	0.0206722	0.0283951	0.0386562	0.0522693	0.0696841	0.09208	0.119845	0.153268	0.192778	0.238387	0.289659	0.345607	0.405574	0.468536	0.533695	0.59983	0.664798	0.726193	0.7804	0.821858	0.844927	0.843685	0.812924	0.750883	0.6592	0.544527	0.418187	0.294452	0.186945	0.105245
233	4.861-135.7	4.861	135.7	3000	0	0.000161547	0.000414649	0.000478685	0.00488766	0.0322134	0.0675339	0.0450073	0.00242161	0.00330148	0.0046221	0.0065128	0.00918508	0.0126651	0.0173486	0.0240557	0.0327999	0.0442698	0.059273	0.0781634	0.101999	0.13098	0.165165	0.204784	0.249628	0.29915	0.352625	0.409596	0.469375	0.531576	0.59513	0.657913	0.717493	0.770201	0.810535	0.83289	0.831377	0.800888	0.739692	0.649375	0.536404	0.411935	0.290085	0.184218	0.103736
234	4.861-135.7	4.861	135.7	3600	0	0.000186716	0.000480772	0.000557299	0.00522131	0.0340745	0.0713687	0.0476507	0.00279908	0.00380744	0.005316	0.00747014	0.010498	0.0144172	0.0196572	0.0270894	0.0366874	0.0491404	0.0652248	0.0851906	0.109969	0.139597	0.173989	0.213259	0.25708	0.304909	0.356341	0.411125	0.468795	0.52913	0.59106	0.652484	0.710901	0.762605	0.802203	0.824121	0.822475	0.792236	0.731662	0.642277	0.530542	0.407462	0.286944	0.182241	0.102633
235	4.251-133.6	4.251	133.6	600	0	6.75492e-05	0.000159318	0.000162813	0.00291495	0.020114	0.0423469	0.0279802	0.000854066	0.0011755	0.00166872	0.00238736	0.00343199	0.00483347	0.00678543	0.00972412	0.0137497	0.0193665	0.027249	0.0379835	0.0529046	0.0731215	0.0999471	0.135056	0.180524	0.238368	0.309145	0.393604	0.490519	0.596519	0.706572	0.812426	0.904871	0.974661	1.01131	1.0071	0.958059	0.86514	0.736161	0.583904	0.426594	0.282934	0.167574	0.0867132	0.0382194
236	4.251-133.6	4.251	133.6	1200	0	0.000105578	0.000253706	0.000266941	0.00367747	0.024923	0.0523859	0.0347337	0.00138903	0.00190707	0.00269744	0.00384498	0.00550124	0.00770292	0.0107418	0.0152613	0.0213687	0.0297441	0.0412822	0.0566553	0.0774251	0.104675	0.139536	0.183367	0.237464	0.302541	0.377597	0.461513	0.55132	0.643116	0.732346	0.812596	0.877918	0.922832	0.940277	0.924612	0.872367	0.783712	0.664891	0.526692	0.384857	0.255499	0.151468	0.0785388	0.0347566
237	4.251-133.6	4.251	133.6	1800	0	0.000140586	0.000341784	0.000365954	0.00425348	0.0284061	0.0596259	0.0396452	0.00188793	0.00258788	0.00365159	0.00518516	0.00738233	0.0102903	0.0142655	0.0201064	0.0279193	0.0384763	0.052772	0.071468	0.0961505	0.127673	0.166828	0.214548	0.271323	0.33696	0.409911	0.488471	0.569697	0.650696	0.728071	0.796788	0.852268	0.889742	0.902464	0.884899	0.83347	0.748	0.634195	0.502303	0.367101	0.243756	0.144575	0.0750489	0.0332533
238	4.251-133.6	4.251	133.6	2400	0	0.000173489	0.000425004	0.000460172	0.00472513	0.0311613	0.0653321	0.0435442	0.00235736	0.00322501	0.00453721	0.00642141	0.0091045	0.0126345	0.0174284	0.0243977	0.0336226	0.0459321	0.0623546	0.0834772	0.110816	0.144977	0.186412	0.235675	0.292688	0.356738	0.426306	0.499776	0.57465	0.648948	0.719905	0.782985	0.83409	0.868554	0.879467	0.861303	0.810668	0.727262	0.616507	0.488338	0.356929	0.237005	0.140601	0.0730144	0.0323743
239	4.251-133.6	4.251	133.6	3000	0	0.000204698	0.000504218	0.000550281	0.00512941	0.0334543	0.0700656	0.0467992	0.00280234	0.00382503	0.00536653	0.00757234	0.0106958	0.0147848	0.0203016	0.0282452	0.0386618	0.0523974	0.0704882	0.0934324	0.122605	0.158362	0.200887	0.250478	0.30672	0.368649	0.434998	0.504432	0.5749	0.644977	0.71217	0.772172	0.820976	0.853819	0.863802	0.845466	0.795488	0.713538	0.604787	0.479007	0.350136	0.232511	0.137938	0.0716473	0.03178
240	4.251-133.6	4.251	133.6	3600	0	0.000234549	0.000580159	0.00063693	0.00548656	0.0354281	0.0741283	0.0496078	0.00322538	0.00439473	0.00615118	0.00865467	0.0121804	0.0167743	0.0229355	0.0317301	0.0431649	0.0580838	0.0775	0.101808	0.132228	0.168919	0.211856	0.261152	0.316221	0.376044	0.439683	0.506055	0.573422	0.64073	0.70558	0.763665	0.811029	0.842889	0.852318	0.833923	0.784464	0.703589	0.596354	0.472325	0.34523	0.229258	0.136039	0.0706726	0.0313362
241	4.583-135.7	4.583	135.7	600	0	6.13335e-05	0.000148578	0.000158241	0.00298056	0.0206273	0.0434391	0.028684	0.000827617	0.00113962	0.00161456	0.00230807	0.00331786	0.00466645	0.00654302	0.00936354	0.0132255	0.018606	0.0261273	0.0363507	0.0505329	0.0696535	0.0949247	0.127869	0.170336	0.224114	0.289462	0.366912	0.455782	0.55321	0.654686	0.754178	0.844276	0.916805	0.964051	0.979116	0.955867	0.891559	0.78929	0.657322	0.509278	0.362021	0.232748	0.132956	0.0660435
242	4.583-135.7	4.583	135.7	1200	0	9.9121e-05	0.00024473	0.000267982	0.00378336	0.0256895	0.0540064	0.0357919	0.00138808	0.0019063	0.00269086	0.00382978	0.00547318	0.00764946	0.0106439	0.0150785	0.0210613	0.0292363	0.0404254	0.0552404	0.0751419	0.101055	0.133939	0.174883	0.224865	0.284467	0.352587	0.428152	0.509219	0.592787	0.675109	0.752038	0.819176	0.871393	0.902948	0.907908	0.88054	0.818099	0.722776	0.601329	0.465801	0.331298	0.213256	0.122032	0.0607691
243	4.583-135.7	4.583	135.7	1800	0	0.00013412	0.000334638	0.000371885	0.00438098	0.0292945	0.0614981	0.0408773	0.00191189	0.00261799	0.00368265	0.00521887	0.00741979	0.0103161	0.0142612	0.0200309	0.0277144	0.0380327	0.0519015	0.0698825	0.0933982	0.123145	0.159712	0.203745	0.255499	0.314753	0.380088	0.450181	0.523313	0.597529	0.670175	0.738054	0.797504	0.843834	0.871461	0.874353	0.846807	0.786078	0.694145	0.57742	0.447287	0.318214	0.204937	0.117322	0.0584648
244	4.583-135.7	4.583	135.7	2400	0	0.000167066	0.000419616	0.00047061	0.00486471	0.0321051	0.0673154	0.0448558	0.0023998	0.00327792	0.0045964	0.00649016	0.00918508	0.0127088	0.0174715	0.0243585	0.0334215	0.0454126	0.0612662	0.081459	0.107309	0.139244	0.177505	0.222413	0.273792	0.331077	0.393044	0.458553	0.52634	0.5952	0.662895	0.72653	0.782667	0.826545	0.85249	0.854599	0.827217	0.767629	0.67775	0.563716	0.43666	0.310694	0.200142	0.114625	0.0571318
245	4.583-135.7	4.583	135.7	3000	0	0.000198391	0.00050064	0.000565077	0.00527827	0.0344338	0.0721187	0.0481619	0.0028599	0.00389717	0.00544951	0.00767166	0.0108139	0.0148953	0.0203676	0.0282006	0.0384082	0.0517402	0.0691125	0.0908957	0.118252	0.15137	0.190263	0.235055	0.285325	0.340425	0.399471	0.46158	0.525857	0.591507	0.656454	0.717812	0.772081	0.814519	0.839532	0.841262	0.814084	0.755289	0.666792	0.55462	0.42965	0.305719	0.196938	0.112807	0.0562396
246	4.583-135.7	4.583	135.7	3600	0	0.000228044	0.000577497	0.000654925	0.00563898	0.0364101	0.0761825	0.0509753	0.00329317	0.00447852	0.00624681	0.00876813	0.0123112	0.0168885	0.0229842	0.0316251	0.0427838	0.0571902	0.0757215	0.0986464	0.126971	0.160682	0.199626	0.243844	0.292825	0.345924	0.402629	0.462311	0.524253	0.587852	0.651079	0.711025	0.764172	0.805735	0.830145	0.831617	0.804588	0.746407	0.658944	0.548102	0.424617	0.30215	0.194639	0.11149	0.0555867
247	3.463-132.3	3.463	132.3	600	0	0.000121528	0.000276185	0.000265184	0.00358906	0.0242896	0.0510479	0.0338589	0.00138934	0.00191079	0.00270597	0.00386997	0.00556263	0.00781258	0.0109377	0.0156367	0.0220487	0.0309442	0.0433587	0.0601597	0.0833311	0.114369	0.154982	0.207324	0.273765	0.356078	0.453264	0.564047	0.684203	0.805684	0.917778	1.00694	1.05937	1.0643	1.01534	0.914288	0.771215	0.603299	0.432691	0.280068	0.161027	0.0803784	0.0340889	0.0121222	0.00348568
248	3.463-132.3	3.463	132.3	1200	0	0.000178581	0.000412596	0.000407608	0.00445596	0.02958	0.0620553	0.041316	0.00211929	0.00290765	0.00410615	0.005849	0.00836409	0.0116943	0.0162792	0.02308	0.0322473	0.0447665	0.0619242	0.0846571	0.115165	0.154823	0.204964	0.267133	0.342417	0.430608	0.528752	0.63342	0.738618	0.836487	0.917951	0.973181	0.9943	0.975991	0.915066	0.814048	0.681359	0.530721	0.379891	0.245688	0.141362	0.0707773	0.0301292	0.0107422	0.00309402
249	3.463-132.3	3.463	132.3	1800	0	0.000230407	0.000537842	0.000540522	0.0051261	0.0335019	0.0701793	0.0468695	0.00279469	0.00382576	0.00538756	0.00764437	0.0108804	0.015149	0.020977	0.0295235	0.0409257	0.0562835	0.0769954	0.103943	0.139302	0.184125	0.239226	0.305468	0.382819	0.469882	0.563124	0.658515	0.75037	0.832683	0.898329	0.939498	0.950348	0.926578	0.864875	0.767236	0.641212	0.49904	0.357047	0.230952	0.132974	0.0666258	0.0283862	0.0101263	0.00291791
250	3.463-132.3	3.463	132.3	2400	0	0.000278324	0.000654523	0.000665752	0.0056821	0.0366457	0.0766671	0.0513365	0.00342241	0.00467797	0.00657084	0.00929316	0.0131755	0.0182695	0.0251733	0.0351994	0.0484489	0.0660733	0.0895179	0.119552	0.158193	0.206117	0.263679	0.331253	0.408018	0.491893	0.579497	0.667024	0.749575	0.822515	0.879773	0.914489	0.921346	0.895951	0.834832	0.739798	0.617919	0.480766	0.343966	0.222562	0.128208	0.0642537	0.027369	0.00976152	0.00281584
251	3.463-132.3	3.463	132.3	3000	0	0.000323378	0.000764762	0.000784904	0.00616188	0.039277	0.0820784	0.0550868	0.00401204	0.00547366	0.00766971	0.0108161	0.0152802	0.0211095	0.0289587	0.0402597	0.0550667	0.0745359	0.100108	0.132424	0.173286	0.223041	0.281681	0.349202	0.424308	0.504656	0.587294	0.668812	0.745017	0.812183	0.86473	0.896056	0.900953	0.875012	0.814685	0.721576	0.602512	0.468721	0.335312	0.216949	0.124996	0.062665	0.0267001	0.00951824	0.0027439
252	3.463-132.3	3.463	132.3	3600	0	0.000366233	0.0008699	0.000898985	0.0065876	0.0415504	0.0867389	0.0583352	0.00456992	0.00622473	0.00870433	0.0122456	0.0172433	0.0237349	0.0324218	0.044828	0.0609583	0.0819579	0.109221	0.143228	0.185581	0.236369	0.295281	0.36205	0.435142	0.512177	0.590731	0.667786	0.739612	0.802998	0.852607	0.881929	0.88577	0.859673	0.800022	0.708377	0.591409	0.460036	0.329075	0.212929	0.122708	0.061526	0.0262139	0.00934815	0.00270064
253	4.963-126.6	4.963	126.6	600	0	1.75817e-05	4.20098e-05	4.38177e-05	0.0015351	0.010901	0.0230087	0.0151189	0.000231922	0.000319792	0.000456261	0.000656769	0.000949515	0.0013429	0.00189303	0.00273592	0.00390643	0.00556109	0.00793184	0.0112385	0.0159714	0.0225769	0.0316616	0.0441468	0.0613048	0.0845891	0.115261	0.155442	0.207168	0.271812	0.3503	0.442378	0.546251	0.657687	0.76955	0.873094	0.958275	1.01384	1.02979	1.00005	0.923819	0.805882	0.657796	0.496342	0.34135
254	4.963-126.6	4.963	126.6	1200	0	2.73491e-05	6.6797e-05	7.20076e-05	0.0019235	0.0135333	0.0285416	0.0187876	0.000379619	0.000523355	0.000743719	0.00106713	0.00153923	0.00217123	0.00305242	0.00438773	0.00623044	0.00882007	0.0124893	0.017536	0.0246404	0.0343908	0.0475442	0.0651898	0.0887444	0.119657	0.158828	0.207846	0.267765	0.338582	0.419481	0.508218	0.601683	0.695564	0.783729	0.85989	0.917764	0.95021	0.950519	0.913868	0.839112	0.729763	0.595091	0.449386	0.309851
255	4.963-126.6	4.963	126.6	1800	0	3.68406e-05	9.12166e-05	0.000100285	0.00222379	0.0155208	0.0327098	0.0215641	0.000525514	0.000723739	0.0010271	0.00147036	0.00211457	0.00297458	0.0041688	0.00596872	0.00843637	0.011869	0.0166844	0.0232395	0.0323379	0.0446385	0.0609414	0.0823263	0.110123	0.145576	0.189104	0.241672	0.303533	0.373801	0.450948	0.53251	0.615851	0.697696	0.773388	0.838167	0.886813	0.912823	0.909759	0.872805	0.800529	0.69591	0.567496	0.428731	0.295886
256	4.963-126.6	4.963	126.6	2400	0	4.59951e-05	0.00011496	0.000128063	0.00247253	0.017135	0.0360891	0.023824	0.000668542	0.000919102	0.0013024	0.00186112	0.00266987	0.00374805	0.00523867	0.00746889	0.0105093	0.0147056	0.0205348	0.0283914	0.0391657	0.0535223	0.0722323	0.0963185	0.126925	0.16501	0.210617	0.264194	0.325442	0.393167	0.465834	0.541354	0.617782	0.692586	0.761827	0.821322	0.86599	0.889377	0.885132	0.848442	0.7779	0.676224	0.551486	0.416734	0.287765
257	4.963-126.6	4.963	126.6	3000	0	5.50282e-05	0.000138477	0.000155711	0.00268899	0.0185143	0.0389712	0.0257587	0.000810177	0.00111222	0.00157271	0.00224299	0.00321083	0.00449613	0.00626815	0.00890363	0.012472	0.0173658	0.0241099	0.0331099	0.0453056	0.0613386	0.0819193	0.107984	0.140467	0.180028	0.2264	0.279685	0.339361	0.404285	0.473064	0.544	0.615829	0.686488	0.75213	0.808653	0.851116	0.873086	0.868272	0.831939	0.762647	0.662964	0.540679	0.408625	0.282281
258	4.963-126.6	4.963	126.6	3600	0	6.38765e-05	0.000161561	0.000182919	0.00288135	0.0197205	0.0414879	0.0274534	0.000948875	0.00130116	0.0018375	0.00261595	0.00373545	0.00521842	0.00725656	0.0102709	0.0143289	0.0198591	0.0274223	0.0374227	0.0508231	0.0682248	0.0902629	0.117763	0.151452	0.191742	0.238162	0.2906	0.348447	0.410766	0.476451	0.544115	0.612839	0.680786	0.744143	0.798836	0.839957	0.861057	0.855942	0.819949	0.75158	0.653302	0.532779	0.402698	0.278265
259	2.968-131.4	2.968	131.4	600	0	0.000177252	0.000396433	0.000369811	0.00424187	0.0282927	0.0593812	0.0395056	0.00194629	0.00267469	0.00378515	0.00540454	0.00775204	0.0108749	0.0152033	0.021689	0.0305093	0.0426695	0.0595224	0.082193	0.113214	0.154261	0.207258	0.274625	0.358419	0.459576	0.57532	0.701355	0.829549	0.948242	1.042	1.09393	1.09201	1.02974	0.909737	0.747942	0.566643	0.390002	0.240243	0.129714	0.0602308	0.0234534	0.0075009	0.00190967	0.000338857
260	2.968-131.4	2.968	131.4	1200	0	0.0002502	0.000567584	0.000543244	0.00518485	0.0339113	0.0710423	0.0474467	0.00283368	0.00388619	0.0054848	0.00780226	0.0111376	0.0155521	0.0216177	0.0305967	0.0426826	0.0591109	0.0814828	0.110971	0.150263	0.200744	0.263835	0.341093	0.432757	0.537377	0.650094	0.764323	0.870569	0.958487	1.01606	1.03211	1.00173	0.923659	0.802081	0.651405	0.489819	0.335865	0.206738	0.111746	0.0519727	0.0202985	0.00651232	0.00166062	0.000299157
261	2.968-131.4	2.968	131.4	1800	0	0.00031598	0.000723616	0.000704149	0.00592583	0.0381452	0.0797897	0.0534579	0.00364857	0.00499539	0.0070312	0.00996767	0.0141665	0.0196927	0.0272401	0.0382955	0.053016	0.0727729	0.0992734	0.133581	0.178297	0.234384	0.302617	0.383694	0.476445	0.577981	0.682895	0.784292	0.873503	0.942653	0.982506	0.984573	0.945968	0.86624	0.748932	0.606677	0.455562	0.31216	0.192136	0.10394	0.0484056	0.0189208	0.00607866	0.0015546	0.000282532
262	2.968-131.4	2.968	131.4	2400	0	0.000376785	0.000868886	0.000855643	0.00654784	0.0415785	0.0868555	0.0583497	0.00440541	0.00602106	0.00845545	0.0119521	0.0169237	0.0234346	0.0322651	0.0450763	0.0619742	0.0843911	0.114065	0.151898	0.200278	0.259712	0.330352	0.412265	0.503437	0.600197	0.697386	0.788618	0.866333	0.924396	0.955058	0.951046	0.9099	0.830965	0.717294	0.580502	0.435631	0.298429	0.183732	0.0994602	0.0463473	0.0181113	0.00581654	0.00148437	0.000268144
263	2.968-131.4	2.968	131.4	3000	0	0.000434088	0.00100635	0.000999903	0.00709147	0.044492	0.0928308	0.0625148	0.00512157	0.00698587	0.00978851	0.0138009	0.0194752	0.0268721	0.0368424	0.0511736	0.0699049	0.0944943	0.126659	0.167108	0.217974	0.279363	0.350932	0.432264	0.520824	0.6127	0.703331	0.786892	0.856744	0.907932	0.93347	0.926543	0.884649	0.806871	0.695999	0.563032	0.422385	0.289312	0.178133	0.0964367	0.0449275	0.0175623	0.00564191	0.00143681	0.00026263
264	2.968-131.4	2.968	131.4	3600	0	0.000488513	0.0011372	0.00113769	0.0075759	0.0470202	0.0979995	0.0661379	0.00579709	0.00789682	0.011043	0.015528	0.0218388	0.0300335	0.0410157	0.056667	0.0769562	0.103338	0.137481	0.179885	0.232409	0.294831	0.366444	0.446484	0.532146	0.619542	0.704805	0.782669	0.847178	0.894049	0.916606	0.908157	0.866094	0.789342	0.680588	0.550448	0.412872	0.282783	0.174122	0.0942751	0.0439358	0.017182	0.00552087	0.0014092	0.000259773
265	3.145-139.7	3.145	139.7	600	0	0.000303536	0.000698904	0.00068647	0.00620632	0.040326	0.0844274	0.0564557	0.00355961	0.00487968	0.00688283	0.00978129	0.0139314	0.0194084	0.0269179	0.0379673	0.0527476	0.0727086	0.099695	0.1349	0.181255	0.240116	0.312534	0.399414	0.499797	0.610756	0.726012	0.837103	0.932736	1.00188	1.03306	1.01713	0.952729	0.844462	0.701384	0.540294	0.381662	0.243234	0.137433	0.0672624	0.0278786	0.00954914	0.00258764	0.000522944	8.40188e-05
266	3.145-139.7	3.145	139.7	1200	0	0.000456358	0.00106559	0.0010714	0.00778759	0.0490555	0.102393	0.0688912	0.00547684	0.00747839	0.0104909	0.0148049	0.020909	0.0288815	0.0396397	0.0551233	0.0753988	0.102074	0.137056	0.181127	0.236676	0.303905	0.382325	0.471155	0.567139	0.665392	0.76029	0.844484	0.909588	0.949623	0.957423	0.926999	0.858345	0.755151	0.624242	0.479579	0.338397	0.215571	0.121783	0.0596534	0.0247814	0.00851078	0.00230933	0.000468599	7.21649e-05
267	3.145-139.7	3.145	139.7	1800	0	0.000588238	0.00138426	0.00140953	0.00895456	0.0551003	0.11474	0.0775604	0.00712879	0.00969734	0.0135372	0.0189967	0.026642	0.0365316	0.0497151	0.0683488	0.0923213	0.123196	0.162729	0.211231	0.270374	0.33951	0.417353	0.502412	0.59082	0.677852	0.75969	0.830355	0.883106	0.913656	0.915572	0.883011	0.815635	0.716515	0.591773	0.454429	0.320572	0.204175	0.115364	0.0565474	0.0235177	0.00808476	0.00219413	0.000448208	6.86968e-05
268	3.145-139.7	3.145	139.7	2400	0	0.000706271	0.00167032	0.00171438	0.00989659	0.0597453	0.124168	0.0842536	0.00858808	0.011648	0.0161972	0.0226204	0.0315275	0.0429527	0.0580257	0.0790126	0.105615	0.139254	0.181472	0.232192	0.292466	0.361133	0.436616	0.517297	0.599364	0.67862	0.752661	0.816268	0.863332	0.889994	0.889857	0.85699	0.790883	0.69441	0.573336	0.440169	0.310464	0.197745	0.111764	0.054803	0.0227992	0.00783764	0.00212843	0.000435749	6.64652e-05
269	3.145-139.7	3.145	139.7	3000	0	0.00081419	0.00193251	0.00199484	0.0106946	0.0635164	0.131778	0.0897078	0.00990375	0.0133968	0.0185626	0.0258112	0.0357793	0.0484712	0.0650512	0.0878245	0.116339	0.151846	0.195659	0.247396	0.307633	0.374978	0.447804	0.524588	0.60181	0.675802	0.745078	0.804702	0.848745	0.873456	0.872415	0.839631	0.774499	0.679833	0.561223	0.430827	0.303872	0.193558	0.109412	0.0536627	0.0223267	0.00767416	0.00208216	0.000425979	6.46e-05
270	3.145-139.7	3.145	139.7	3600	0	0.000913031	0.00217275	0.00225198	0.0113819	0.0666501	0.138071	0.0942542	0.0110896	0.0149649	0.0206684	0.0286309	0.0394982	0.0532379	0.0710423	0.0952009	0.125111	0.161874	0.20659	0.258661	0.318314	0.384066	0.454397	0.527984	0.601652	0.672108	0.738342	0.795505	0.837761	0.861355	0.859824	0.82722	0.762861	0.669498	0.552641	0.42421	0.299208	0.190598	0.107743	0.0528488	0.0219897	0.00755951	0.002052	0.000419805	6.35257e-05
271	4.204-129.2	4.204	129.2	600	0	4.71205e-05	0.00010879	0.000107346	0.00227605	0.015851	0.0333992	0.0220292	0.00056689	0.000782813	0.00111209	0.00159284	0.0022951	0.00323844	0.00456153	0.00656346	0.00931848	0.0132036	0.0187118	0.0262912	0.0369851	0.0517007	0.0715568	0.0980695	0.133324	0.179652	0.238361	0.311322	0.399311	0.501204	0.61426	0.732414	0.846511	0.945668	1.0175	1.05024	1.0357	0.97074	0.858682	0.710801	0.545288	0.382421	0.241707	0.135093	0.0653197
272	4.204-129.2	4.204	129.2	1200	0	7.11794e-05	0.000167573	0.000170749	0.00284217	0.0195236	0.0410871	0.0271717	0.000896119	0.00123464	0.00174808	0.00249548	0.00358568	0.00504294	0.00706976	0.010114	0.0142666	0.0200318	0.0280881	0.0390212	0.0541371	0.0744566	0.101183	0.135811	0.18017	0.236002	0.303471	0.382812	0.472693	0.570114	0.670822	0.768289	0.854998	0.92339	0.965589	0.974542	0.945219	0.875807	0.769273	0.634384	0.485879	0.340754	0.21556	0.12078	0.0586616
273	4.204-129.2	4.204	129.2	1800	0	9.32913e-05	0.000222429	0.000231224	0.0032761	0.0222512	0.0467794	0.0310033	0.00120596	0.00165965	0.00234705	0.00334204	0.00478338	0.00670301	0.00935695	0.0133102	0.0186567	0.0260077	0.0361667	0.049741	0.0681679	0.0924685	0.123709	0.163165	0.212222	0.271891	0.341474	0.420228	0.505919	0.595359	0.684653	0.768329	0.840766	0.89637	0.928684	0.931357	0.899555	0.831363	0.729251	0.601032	0.460255	0.322833	0.20437	0.114659	0.0557557
274	4.204-129.2	4.204	129.2	2400	0	0.000114399	0.000275143	0.000289881	0.00363865	0.0244705	0.0513982	0.0341297	0.00150485	0.0020667	0.00291666	0.00414396	0.00591359	0.00826109	0.0114859	0.016255	0.0226635	0.0313831	0.0432913	0.0590068	0.0800131	0.10722	0.14151	0.183911	0.235322	0.296152	0.365243	0.441324	0.52198	0.604516	0.685748	0.761138	0.826073	0.875661	0.903775	0.904154	0.871878	0.804995	0.705776	0.581536	0.445331	0.312455	0.19787	0.111054	0.0540261
275	4.204-129.2	4.204	129.2	3000	0	0.00013453	0.000325771	0.000346764	0.00395232	0.0263454	0.0552907	0.0367769	0.00179139	0.00245794	0.00346215	0.00490808	0.00698509	0.00972722	0.0134754	0.0189789	0.0263197	0.0362218	0.0496164	0.0670917	0.0901137	0.119464	0.155823	0.199952	0.252334	0.312955	0.3805	0.453553	0.529805	0.607098	0.682855	0.753176	0.813882	0.860183	0.886058	0.885394	0.853203	0.787362	0.690071	0.568534	0.43538	0.305482	0.19351	0.108669	0.0528909
276	4.204-129.2	4.204	129.2	3600	0	0.000153957	0.000374826	0.000402177	0.00423139	0.0279781	0.0586728	0.0390874	0.00206825	0.00283344	0.00398475	0.00563792	0.0080014	0.011111	0.0153411	0.0215117	0.0296914	0.0406334	0.0552951	0.0742194	0.0988212	0.129752	0.1675	0.212589	0.265178	0.324951	0.390578	0.460741	0.533408	0.60685	0.678875	0.745931	0.803982	0.848293	0.872882	0.871619	0.839544	0.774511	0.678654	0.559097	0.428186	0.300459	0.190328	0.106884	0.0520373
277	2.706-128.6	2.706	128.6	600	0	0.000182694	0.000404073	0.000369131	0.00415724	0.027679	0.0580834	0.0386547	0.00193876	0.00266585	0.00377577	0.00538887	0.0077311	0.0108685	0.0152134	0.021709	0.0305562	0.0427878	0.0597986	0.0827323	0.114168	0.155963	0.210176	0.279272	0.365502	0.470002	0.590126	0.721848	0.856104	0.979161	1.07448	1.1238	1.11332	1.03716	0.899943	0.721062	0.527788	0.347465	0.202679	0.102831	0.0445413	0.0160301	0.00463817	0.000970026	0.000141546
278	2.706-128.6	2.706	128.6	1200	0	0.000247355	0.000553409	0.000516565	0.004981	0.0326172	0.068339	0.0456314	0.0027005	0.00370974	0.00524053	0.00745447	0.0106588	0.0149269	0.0207946	0.0294898	0.0412236	0.0572776	0.0793065	0.108474	0.147578	0.198353	0.262451	0.341633	0.436672	0.546486	0.666069	0.788672	0.903386	0.997172	1.05614	1.06743	1.02488	0.929604	0.789557	0.622465	0.450647	0.294897	0.171688	0.087194	0.0378706	0.0137022	0.00399423	0.000845607	0.000124413
279	2.706-128.6	2.706	128.6	1800	0	0.000305371	0.000688928	0.000652913	0.0056405	0.036436	0.0762403	0.0510474	0.00339879	0.00466117	0.00657095	0.00932861	0.0132954	0.0185448	0.0257298	0.036291	0.0504189	0.0695404	0.0954469	0.129277	0.173817	0.230481	0.300371	0.384428	0.48216	0.590907	0.704599	0.815589	0.913152	0.986515	1.02486	1.01874	0.965258	0.867102	0.731591	0.574297	0.414778	0.271208	0.15789	0.080191	0.0348539	0.0126298	0.00368356	0.000781822	0.000118191
280	2.706-128.6	2.706	128.6	2400	0	0.000359576	0.000816677	0.000783308	0.0062051	0.0396048	0.0827741	0.0555552	0.00405671	0.00555627	0.00781857	0.0110726	0.0157294	0.0218656	0.0302193	0.0424072	0.0585861	0.0802641	0.109309	0.146768	0.195294	0.255896	0.32913	0.415274	0.512819	0.618087	0.724852	0.825427	0.909977	0.969882	0.996347	0.981822	0.92447	0.826916	0.695902	0.54551	0.393599	0.257209	0.149728	0.0760718	0.033073	0.0119921	0.00350671	0.000747793	0.000112955
281	2.706-128.6	2.706	128.6	3000	0	0.00041103	0.000938529	0.000908644	0.00670418	0.0423317	0.0883796	0.059445	0.0046818	0.006403	0.00899126	0.012704	0.0179994	0.0249476	0.0343566	0.04799	0.0659545	0.0897966	0.121412	0.161727	0.213194	0.27643	0.35151	0.438145	0.534081	0.635084	0.735218	0.827172	0.902163	0.953207	0.972687	0.953873	0.895202	0.799035	0.671553	0.52601	0.37939	0.247914	0.144326	0.07333	0.031891	0.0115739	0.00338998	0.000731326	0.000109738
282	2.706-128.6	2.706	128.6	3600	0	0.000459833	0.00105456	0.00102872	0.00715258	0.0447268	0.0932899	0.0628699	0.00527798	0.00721015	0.0101069	0.01425	0.0201361	0.0278312	0.0381989	0.0531118	0.0726305	0.098323	0.132074	0.174648	0.228269	0.293187	0.369076	0.455293	0.549044	0.645803	0.74014	0.825231	0.893183	0.938206	0.953341	0.932187	0.873224	0.778473	0.653756	0.511869	0.369126	0.241201	0.140445	0.0713639	0.0310303	0.0112687	0.00330716	0.000711769	0.000106852
283	3.632-130.6	3.632	130.6	600	0	8.98018e-05	0.000203855	0.000195347	0.00304217	0.0208048	0.043766	0.0289709	0.00103125	0.00142203	0.00201697	0.00288316	0.00414795	0.00584192	0.00819275	0.0117389	0.0166115	0.0234098	0.0329498	0.0459373	0.0640141	0.0885019	0.120964	0.163472	0.218539	0.288452	0.37344	0.47387	0.587528	0.709032	0.830118	0.938797	1.02231	1.06749	1.06252	1.00285	0.891807	0.741084	0.570185	0.400754	0.253556	0.141848	0.068794	0.0283087	0.00962639
284	3.632-130.6	3.632	130.6	1200	0	0.000132011	0.000305074	0.000301509	0.00377301	0.0253673	0.0532806	0.0353851	0.00157587	0.00216807	0.00306709	0.00437066	0.00625924	0.0087758	0.012252	0.0174334	0.0244652	0.0341499	0.0475289	0.0654181	0.089756	0.121847	0.163088	0.215273	0.280076	0.358377	0.44863	0.548901	0.654704	0.759712	0.855728	0.932738	0.982515	0.997607	0.971307	0.901875	0.793043	0.654448	0.501596	0.352078	0.222878	0.124825	0.0606506	0.0250412	0.00855371
285	3.632-130.6	3.632	130.6	1800	0	0.000170352	0.000397916	0.000400329	0.00433672	0.0287618	0.0603335	0.0401768	0.00208128	0.0028569	0.0040313	0.00572918	0.00817576	0.0114198	0.0158701	0.0224414	0.0312752	0.0432852	0.0596477	0.0811942	0.109928	0.146953	0.193342	0.250417	0.318959	0.398793	0.487505	0.582087	0.677668	0.768878	0.849025	0.910276	0.946673	0.952318	0.921357	0.852074	0.74746	0.615988	0.471828	0.331141	0.209672	0.117505	0.0571385	0.0236095	0.00807998
286	3.632-130.6	3.632	130.6	2400	0	0.000206128	0.000485441	0.000494912	0.00480831	0.0315139	0.0660328	0.0440745	0.00255964	0.00350653	0.00493773	0.00699969	0.00995192	0.0138461	0.0191583	0.0269432	0.0373186	0.0512593	0.0700224	0.0943891	0.126305	0.166626	0.21607	0.275537	0.345079	0.42374	0.508899	0.597386	0.684639	0.766409	0.8372	0.890332	0.920629	0.922554	0.890364	0.822171	0.720619	0.593619	0.454576	0.319022	0.202046	0.113252	0.0550791	0.0227732	0.00780354
287	3.632-130.6	3.632	130.6	3000	0	0.000240196	0.000569144	0.000585927	0.00521761	0.0338369	0.0708285	0.0473735	0.003015	0.00412436	0.00579493	0.00819019	0.011605	0.0160956	0.0221875	0.0310387	0.0427387	0.0583058	0.0790243	0.105584	0.139813	0.182333	0.233538	0.293954	0.363115	0.439659	0.521071	0.604283	0.685279	0.760746	0.825858	0.874427	0.901529	0.901695	0.869191	0.802015	0.702639	0.578704	0.443109	0.310951	0.19696	0.110427	0.0537175	0.0222183	0.00762145
288	3.632-130.6	3.632	130.6	3600	0	0.000272558	0.000648971	0.000673222	0.00557961	0.0358414	0.0749554	0.0502266	0.00344579	0.0047068	0.00660022	0.00930735	0.0131505	0.0181816	0.0249697	0.034762	0.0476108	0.0645477	0.0868545	0.115123	0.151048	0.195021	0.247167	0.307715	0.375834	0.449983	0.527951	0.606913	0.683344	0.754563	0.816069	0.861858	0.887087	0.886335	0.853817	0.787443	0.689694	0.568028	0.434915	0.305167	0.193295	0.108395	0.0527568	0.0218325	0.00749
289	3.878-132.8	3.878	132.8	600	0	8.77135e-05	0.000202626	0.000200128	0.00315571	0.0215998	0.0454419	0.0300734	0.00105022	0.00144455	0.00204942	0.00293379	0.00421731	0.00592872	0.00831197	0.0119035	0.0168161	0.0236563	0.0332349	0.0462568	0.0643227	0.0887147	0.120917	0.162801	0.216695	0.284745	0.366925	0.463184	0.571474	0.686982	0.801918	0.905476	0.986689	1.03427	1.03775	0.992225	0.898817	0.76553	0.607405	0.443133	0.293261	0.173175	0.0895189	0.0395857	0.0146247
290	3.878-132.8	3.878	132.8	1200	0	0.000132778	0.000312378	0.00031795	0.00395276	0.0265605	0.0557839	0.03705	0.0016545	0.00227108	0.00321136	0.00457831	0.00654939	0.00916267	0.0127672	0.0181305	0.0253823	0.0353165	0.0489702	0.0671385	0.0916763	0.123784	0.164711	0.215942	0.27875	0.353817	0.439471	0.533435	0.63183	0.729554	0.819524	0.89337	0.944439	0.966343	0.952309	0.898988	0.807421	0.684056	0.541263	0.39457	0.26128	0.154491	0.0800388	0.0355359	0.0131959
291	3.878-132.8	3.878	132.8	1800	0	0.000173755	0.000413389	0.000428307	0.00455901	0.0301812	0.0633001	0.0421641	0.00221442	0.0030343	0.00427696	0.00607412	0.00865165	0.0120523	0.0167044	0.0235439	0.032692	0.0450476	0.0617592	0.0835976	0.112434	0.149216	0.194792	0.250156	0.315666	0.390908	0.473588	0.560836	0.648818	0.733702	0.809906	0.870703	0.911081	0.925666	0.908028	0.85472	0.766337	0.648615	0.512952	0.373861	0.247613	0.146449	0.0759149	0.0337503	0.012552
292	3.878-132.8	3.878	132.8	2400	0	0.000212446	0.000509383	0.000534149	0.00506321	0.0330889	0.0693138	0.0462864	0.00274475	0.00375243	0.0052745	0.00746685	0.0105911	0.0146916	0.020266	0.0283748	0.039107	0.0534324	0.0725437	0.097114	0.128907	0.168595	0.216656	0.273625	0.33919	0.412371	0.490888	0.571936	0.652249	0.729103	0.797747	0.852183	0.887919	0.899674	0.880992	0.828345	0.742145	0.62789	0.496509	0.361892	0.239731	0.141841	0.0735488	0.0326959	0.0121624
293	3.878-132.8	3.878	132.8	3000	0	0.000248469	0.000599228	0.000633938	0.00549302	0.0354973	0.0742788	0.0497106	0.00324005	0.00442203	0.00620032	0.00874933	0.0123633	0.0170888	0.0234708	0.0326673	0.0447294	0.0606505	0.0816262	0.10821	0.142029	0.183496	0.232733	0.289955	0.354477	0.425068	0.499754	0.575984	0.650995	0.722813	0.787117	0.838134	0.871491	0.881888	0.86284	0.810834	0.72623	0.614322	0.485767	0.354097	0.234587	0.138803	0.0719705	0.0319916	0.011904
294	3.878-132.8	3.878	132.8	3600	0	0.00028309	0.00068582	0.000730494	0.00587508	0.0375804	0.0785597	0.0526793	0.00371074	0.00505578	0.00707435	0.00995604	0.0140195	0.0193109	0.026415	0.0365657	0.0497687	0.0670173	0.0894798	0.117588	0.152804	0.195305	0.244985	0.301844	0.364923	0.432915	0.504293	0.576844	0.648183	0.716712	0.778287	0.827228	0.859142	0.868721	0.849564	0.79813	0.714682	0.604462	0.477947	0.348395	0.230817	0.136582	0.0708213	0.0314865	0.0117237
295	2.555-131.6	2.555	131.6	600	0	0.000268791	0.000598869	0.000554697	0.00531378	0.0347697	0.0728435	0.0486454	0.00289686	0.00398202	0.00562962	0.00802189	0.0114792	0.0160691	0.0224088	0.0318284	0.0445461	0.0619724	0.0859079	0.117721	0.160592	0.216347	0.286761	0.373905	0.478685	0.599576	0.730117	0.861784	0.981311	1.07225	1.11703	1.10112	1.02045	0.882391	0.704356	0.51343	0.337453	0.196655	0.0998603	0.0430032	0.0154094	0.00450688	0.000952717	0.000133142	2.05205e-05
296	2.555-131.6	2.555	131.6	1200	0	0.000368252	0.000829801	0.000784731	0.00640889	0.0410842	0.0859028	0.0576062	0.00407676	0.00558992	0.00787562	0.0111742	0.0159099	0.0221626	0.0307232	0.0432975	0.0600886	0.0827402	0.1133	0.15309	0.205279	0.271107	0.351424	0.446954	0.556171	0.674753	0.794618	0.905445	0.993755	1.04725	1.05464	1.0085	0.910986	0.772016	0.607208	0.438201	0.286369	0.166549	0.0846127	0.0365272	0.0131292	0.00385797	0.000830393	0.0001124	1.64246e-05
297	2.555-131.6	2.555	131.6	1800	0	0.000457803	0.00103978	0.000997292	0.00728271	0.0459093	0.0958335	0.0644836	0.00514726	0.00704281	0.00989566	0.0139985	0.0198511	0.027529	0.0379587	0.0531116	0.0731372	0.0997947	0.135197	0.180459	0.238507	0.309922	0.394603	0.492182	0.599537	0.71089	0.818221	0.911561	0.979291	1.01281	1.00414	0.948458	0.849178	0.715413	0.56063	0.403754	0.263616	0.153249	0.0778559	0.0336507	0.0121092	0.00356272	0.000772087	0.000105286	1.5838e-05
298	2.555-131.6	2.555	131.6	2400	0	0.000540487	0.00123476	0.00119652	0.00802154	0.0498457	0.103901	0.070116	0.00614089	0.00838666	0.0117538	0.0165731	0.0234085	0.0323374	0.0443804	0.0616917	0.0843539	0.114176	0.153246	0.202404	0.264215	0.338662	0.42489	0.521723	0.625061	0.72862	0.825235	0.905868	0.960636	0.983168	0.967024	0.90834	0.810347	0.681174	0.533082	0.383599	0.250358	0.145561	0.0740048	0.0320013	0.0115076	0.00338773	0.000736274	9.97701e-05	1.52546e-05
299	2.555-131.6	2.555	131.6	3000	0	0.000617756	0.00141775	0.00138473	0.00866621	0.0531746	0.110698	0.0748929	0.00706347	0.00962923	0.0134662	0.0189369	0.0266534	0.0366859	0.0501291	0.069291	0.0941606	0.126502	0.168339	0.220269	0.284459	0.360368	0.446576	0.541382	0.640231	0.736851	0.825062	0.896683	0.943143	0.959441	0.939684	0.880144	0.783796	0.658144	0.514777	0.370375	0.24172	0.140519	0.0714458	0.0309155	0.0111267	0.00327816	0.000713586	9.54118e-05	1.45246e-05
300	2.555-131.6	2.555	131.6	3600	0	0.000690867	0.00159118	0.0015636	0.00924138	0.0560641	0.116577	0.0790523	0.00793548	0.0107993	0.0150725	0.021142	0.029651	0.0406634	0.0553484	0.0761132	0.102827	0.137209	0.1812	0.235152	0.300823	0.377227	0.46259	0.554936	0.64947	0.740097	0.821681	0.886859	0.927896	0.940432	0.918746	0.859124	0.764332	0.641441	0.501554	0.360819	0.235466	0.136874	0.0696013	0.0301238	0.0108425	0.00319568	0.000697435	9.2539e-05	1.4019e-05
301	1.441-135.4	1.441	135.4	600	0	0.00137867	0.00308913	0.00289141	0.0147357	0.0864673	0.179166	0.122433	0.0147885	0.0201475	0.0281809	0.0395901	0.0555952	0.0763633	0.104055	0.143275	0.19373	0.25853	0.34107	0.44109	0.559681	0.691782	0.829263	0.960948	1.06798	1.12868	1.12913	1.05671	0.913748	0.725817	0.521816	0.333016	0.185944	0.0892079	0.0358503	0.0118416	0.00315261	0.000584385	1.58402e-05	0	0	0	0	0	0
302	1.441-135.4	1.441	135.4	1200	0	0.00173316	0.00390213	0.00368458	0.0170208	0.0973399	0.20113	0.138202	0.0186807	0.025373	0.0353424	0.049411	0.0689386	0.0940465	0.127212	0.173422	0.231882	0.305402	0.396649	0.503848	0.626139	0.75614	0.883327	0.995484	1.07333	1.09773	1.06308	0.964046	0.809011	0.625863	0.440315	0.27645	0.152647	0.0727708	0.0291788	0.00962812	0.00256461	0.000487792	1.67766e-05	0	0	0	0	0	0
303	1.441-135.4	1.441	135.4	1800	0	0.0020468	0.00462433	0.00439397	0.0188956	0.105829	0.21816	0.150573	0.0220872	0.0299291	0.0415469	0.0578278	0.0802503	0.108887	0.146294	0.197644	0.261748	0.340916	0.43701	0.547124	0.668583	0.792683	0.908275	1.00315	1.05937	1.06089	1.00779	0.898542	0.743354	0.56883	0.397051	0.24797	0.136517	0.0650079	0.026064	0.00859569	0.00229275	0.000437581	1.64736e-05	0	0	0	0	0	0
304	1.441-135.4	1.441	135.4	2400	0	0.00233234	0.00528327	0.00504366	0.0205042	0.112811	0.23208	0.160788	0.0251502	0.0340079	0.0470608	0.0652354	0.090086	0.121622	0.162425	0.217708	0.285864	0.368689	0.467361	0.57805	0.696668	0.813936	0.918823	0.999747	1.04039	1.02739	0.964505	0.851792	0.699478	0.532494	0.370462	0.230904	0.127003	0.0604938	0.0242729	0.00801077	0.0021415	0.000409165	1.67815e-05	0	0	0	0	0	0
305	1.441-135.4	1.441	135.4	3000	0	0.00259321	0.00588576	0.00563846	0.0219076	0.118696	0.243751	0.169433	0.0279331	0.0376857	0.0519995	0.071834	0.098757	0.132702	0.176262	0.234582	0.305695	0.390897	0.490713	0.600705	0.715722	0.826247	0.921803	0.99171	1.02125	0.998926	0.930656	0.817227	0.668421	0.507591	0.352626	0.219604	0.120737	0.0575111	0.0230792	0.00761448	0.00203182	0.000410396	5.29547e-05	0	0	0	0	0	0
306	1.441-135.4	1.441	135.4	3600	0	0.00283626	0.00644712	0.00619275	0.023165	0.123812	0.253848	0.176969	0.0304904	0.0410551	0.056495	0.0777847	0.106502	0.142502	0.188347	0.249072	0.322364	0.409062	0.509156	0.617735	0.7289	0.833202	0.920805	0.981928	1.00329	0.974839	0.903723	0.790839	0.645374	0.489398	0.339665	0.211408	0.116218	0.0553668	0.0222283	0.00734154	0.00195697	0.000393315	5.1705e-05	0	0	0	0	0	0
307	1.877-120.4	1.877	120.4	600	0	0.000264757	0.000573551	0.000503011	0.00481218	0.0314826	0.0659561	0.0440561	0.00264966	0.00363819	0.00514347	0.00735179	0.0105555	0.0147973	0.0206795	0.0294814	0.0414308	0.0578482	0.0805664	0.11107	0.15245	0.206889	0.276725	0.364489	0.472112	0.59918	0.739439	0.883761	1.01772	1.12238	1.17594	1.15912	1.06438	0.900589	0.692101	0.47584	0.288192	0.150414	0.0662596	0.0241537	0.00702561	0.00146109	0.000238273	0	0
308	1.877-120.4	1.877	120.4	1200	0	0.000310229	0.000676015	0.000599909	0.00532646	0.0345299	0.0722767	0.0483655	0.00314787	0.00432679	0.00611284	0.00871406	0.0124812	0.0174692	0.0243653	0.0346338	0.0485006	0.0674761	0.0935967	0.128381	0.175073	0.23573	0.312443	0.407276	0.521088	0.651744	0.791058	0.928181	1.0471	1.129	1.15462	1.10924	0.992338	0.818847	0.614876	0.414636	0.247515	0.127797	0.0559212	0.0203544	0.00595774	0.00129166	0.000213373	0	0
309	1.877-120.4	1.877	120.4	1800	0	0.000352975	0.000772976	0.000692696	0.00577784	0.0371475	0.0776937	0.0520764	0.00362166	0.00497507	0.00702433	0.0100059	0.0143064	0.0199845	0.0278101	0.0393947	0.054982	0.0762219	0.105275	0.143686	0.194776	0.260422	0.342333	0.442008	0.559332	0.69078	0.82687	0.95533	1.05957	1.12238	1.12725	1.06335	0.934871	0.759718	0.563371	0.376148	0.222959	0.114791	0.050297	0.0183629	0.00539779	0.00118053	0.000193801	0	0
310	1.877-120.4	1.877	120.4	2400	0	0.000393639	0.000865426	0.000781525	0.00618597	0.039478	0.0825084	0.0553891	0.00408176	0.00560209	0.00789711	0.0112264	0.0160226	0.0223512	0.0310508	0.04388	0.0610655	0.084352	0.116012	0.157561	0.212345	0.282036	0.36793	0.470969	0.590061	0.720497	0.851963	0.97138	1.06232	1.1096	1.09923	1.02331	0.889144	0.715646	0.526818	0.350022	0.206896	0.106425	0.0467054	0.0170926	0.00502864	0.00110083	0.000182379	0	0
311	1.877-120.4	1.877	120.4	3000	0	0.000432315	0.000953753	0.000867067	0.00655817	0.04157	0.0868227	0.0583676	0.00452187	0.00620112	0.00873193	0.012396	0.0176661	0.0246104	0.0341243	0.0480935	0.066736	0.0918823	0.125865	0.170167	0.228113	0.301068	0.38998	0.495257	0.61485	0.743138	0.86941	0.980238	1.05971	1.09447	1.07279	0.989206	0.852585	0.682022	0.499983	0.331356	0.195683	0.100635	0.0441404	0.0161506	0.00475536	0.0010424	0.000171459	0	0
312	1.877-120.4	1.877	120.4	3600	0	0.00046988	0.0010399	0.000951097	0.00690437	0.0434831	0.0907603	0.0610942	0.00494588	0.00677951	0.00954019	0.0135228	0.0192377	0.0267666	0.037054	0.0520945	0.0720856	0.0989373	0.135027	0.181756	0.242384	0.318017	0.409224	0.515906	0.635219	0.760809	0.881745	0.98451	1.05404	1.0787	1.04861	0.960039	0.822768	0.655477	0.479218	0.317136	0.187206	0.0963021	0.0422836	0.0154837	0.00456162	0.00100188	0.000164126	0	0
313	2.625-136.5	2.625	136.5	600	0	0.000372862	0.000841425	0.000797838	0.00666005	0.0428241	0.0895671	0.0600254	0.00414416	0.00568265	0.00801863	0.0113939	0.0162306	0.0226256	0.0313932	0.0442919	0.0615558	0.0848861	0.116416	0.15759	0.211823	0.28043	0.364342	0.464551	0.579434	0.70415	0.829666	0.944136	1.03235	1.08032	1.07555	1.01133	0.892727	0.734268	0.55632	0.383867	0.237954	0.12976	0.0609348	0.0239368	0.00773609	0.00197782	0.000334131	4.12759e-05	1.65935e-06
314	2.625-136.5	2.625	136.5	1200	0	0.000531862	0.00121447	0.00117585	0.00819278	0.0512496	0.106899	0.0720407	0.00604567	0.00826305	0.0116124	0.0164073	0.0232028	0.0321186	0.0441778	0.0616023	0.0845341	0.114848	0.154817	0.20553	0.269838	0.34783	0.438816	0.541848	0.652477	0.763442	0.866094	0.949385	1.00133	1.01465	0.983145	0.904664	0.78588	0.639327	0.481114	0.330745	0.204609	0.111503	0.0524124	0.02063	0.00668513	0.00172523	0.00030154	3.56673e-05	8.70727e-07
315	2.625-136.5	2.625	136.5	1800	0	0.000670911	0.00154347	0.00151378	0.00936948	0.057367	0.119399	0.0808155	0.00771533	0.0105182	0.0147213	0.0206961	0.0291	0.0400422	0.054679	0.0755091	0.102523	0.137586	0.182846	0.238905	0.307921	0.388975	0.480295	0.579936	0.682352	0.779953	0.865979	0.931297	0.966509	0.96718	0.928761	0.84947	0.735091	0.596603	0.448362	0.307992	0.190469	0.103819	0.0488398	0.0192488	0.0062461	0.0016136	0.000284649	3.47461e-05	7.5944e-07
316	2.625-136.5	2.625	136.5	2400	0	0.000797265	0.00184359	0.00182392	0.0103423	0.0621984	0.129215	0.0877779	0.0092205	0.0125361	0.0174828	0.024477	0.034241	0.0468601	0.0635777	0.0870625	0.117137	0.155549	0.204249	0.263378	0.334407	0.41575	0.505039	0.599894	0.694613	0.782055	0.857236	0.91236	0.939336	0.934792	0.894413	0.816131	0.705216	0.571916	0.429622	0.29504	0.182444	0.0994656	0.046808	0.0184523	0.00599133	0.00154749	0.000271236	3.29419e-05	7.16755e-07
317	2.625-136.5	2.625	136.5	3000	0	0.000912822	0.00211894	0.00210989	0.0111726	0.066165	0.137232	0.0935146	0.010585	0.014359	0.0199597	0.0278376	0.038761	0.052787	0.0712142	0.0967969	0.12919	0.169995	0.220945	0.281787	0.353393	0.43377	0.520322	0.61055	0.698943	0.77902	0.847165	0.896279	0.918838	0.911855	0.870959	0.793862	0.685512	0.555708	0.41734	0.2866	0.177255	0.0966375	0.0454708	0.017932	0.00582502	0.00150337	0.000266127	3.23829e-05	5.88494e-07
318	2.625-136.5	2.625	136.5	3600	0	0.00102036	0.00237558	0.00237707	0.0119043	0.0695493	0.144042	0.0984241	0.0118421	0.0160301	0.0222221	0.0308912	0.0428281	0.0580612	0.0779222	0.105206	0.139408	0.181958	0.234369	0.296087	0.367515	0.446392	0.530068	0.616175	0.699546	0.774243	0.837602	0.882949	0.902959	0.894687	0.853739	0.777737	0.671365	0.54411	0.408545	0.280532	0.173522	0.0946166	0.044526	0.0175644	0.00570604	0.00147395	0.000259863	3.15023e-05	5.726e-07
319	0.888-134.8	0.888	134.8	600	0	0.00383886	0.00866616	0.0082226	0.0296266	0.156123	0.319552	0.223709	0.0409556	0.0551868	0.0760685	0.104891	0.143897	0.193086	0.255885	0.339118	0.439113	0.556015	0.68848	0.826882	0.957793	1.06243	1.12182	1.12014	1.04113	0.88427	0.687292	0.478892	0.291324	0.153648	0.0682578	0.0245748	0.00712254	0.00161569	0.00024139	0	0	0	0	0	0	0	0	0	0
320	0.888-134.8	0.888	134.8	1200	0	0.00439955	0.00994718	0.00946412	0.0324271	0.167466	0.341921	0.240459	0.0467848	0.0629061	0.0864027	0.118595	0.161844	0.215988	0.284305	0.373423	0.478899	0.59958	0.732439	0.866504	0.986152	1.07268	1.10895	1.08195	0.981133	0.8118	0.615033	0.417972	0.2482	0.128289	0.0562275	0.0201077	0.00580112	0.00132837	0.000208701	0	0	0	0	0	0	0	0	0	0
321	0.888-134.8	0.888	134.8	1800	0	0.0049094	0.0111142	0.0105987	0.0348692	0.176975	0.360551	0.254541	0.0519946	0.0697727	0.0955302	0.130595	0.177343	0.235469	0.308152	0.401556	0.510485	0.632872	0.764396	0.892992	1.00151	1.07203	1.08981	1.04475	0.930517	0.756048	0.563653	0.377715	0.22157	0.113508	0.0494805	0.017621	0.00506545	0.00115754	0.000189148	2.01206e-05	2.57065e-07	0	0	0	0	0	0	0	0
322	0.888-134.8	0.888	134.8	2400	0	0.00537737	0.0121831	0.0116341	0.0370253	0.185123	0.37643	0.266643	0.0566867	0.0759139	0.103648	0.141218	0.19094	0.252321	0.3284	0.424937	0.536115	0.658883	0.787887	0.910502	1.00872	1.06575	1.0691	1.01117	0.888906	0.713299	0.526172	0.349541	0.203691	0.103875	0.0451539	0.0160669	0.00462178	0.00105613	0.00017104	1.82075e-05	1.93188e-07	0	0	0	0	0	0	0	0
323	0.888-134.8	0.888	134.8	3000	0	0.00581253	0.0131772	0.0125976	0.0389684	0.192242	0.390227	0.27725	0.0610036	0.0815246	0.111018	0.150785	0.203058	0.267187	0.346018	0.44483	0.557338	0.679671	0.805571	0.922233	1.01107	1.0566	1.04856	0.98134	0.854248	0.679386	0.497653	0.328885	0.190944	0.0971311	0.0421714	0.01501	0.00432194	0.000992669	0.00016047	1.63771e-05	1.73559e-07	0	0	0	0	0	0	0	0
324	0.888-134.8	0.888	134.8	3600	0	0.00622009	0.0141081	0.0134993	0.0407404	0.198565	0.402421	0.286689	0.0649915	0.0866979	0.117769	0.159467	0.213925	0.280348	0.361413	0.461898	0.57509	0.696385	0.818852	0.929793	1.0103	1.04613	1.02904	0.955147	0.825378	0.652264	0.475486	0.313161	0.181445	0.0922013	0.0400056	0.0142323	0.00409289	0.000939325	0.000151831	1.54908e-05	8.90117e-08	0	0	0	0	0	0	0	0
325	4.736-133.0	4.736	133	600	0	4.08369e-05	9.88959e-05	0.00010528	0.0024251	0.0169558	0.0357399	0.0235541	0.000553879	0.000764171	0.00108447	0.00155151	0.00223636	0.00315549	0.00443389	0.00636563	0.00902436	0.012753	0.0180193	0.0252487	0.0353866	0.0492457	0.0678376	0.0925331	0.125173	0.16769	0.220932	0.286314	0.364469	0.454233	0.553273	0.657194	0.75966	0.853037	0.928231	0.97678	0.991228	0.965698	0.898443	0.792655	0.656898	0.504906	0.355725	0.226186	0.127193
326	4.736-133.0	4.736	133	1200	0	6.57959e-05	0.000162489	0.000177987	0.00307204	0.021151	0.0445212	0.0294284	0.000930671	0.00128085	0.00181138	0.00258218	0.00370421	0.00519758	0.00725891	0.0103395	0.0145296	0.0203149	0.0283343	0.0391134	0.0538476	0.0734023	0.0987629	0.13117	0.172025	0.222465	0.28217	0.351072	0.428106	0.510881	0.59648	0.681083	0.760472	0.829824	0.882934	0.914061	0.917445	0.887599	0.822347	0.723908	0.59931	0.460595	0.324918	0.20703	0.116653
327	4.736-133.0	4.736	133	1800	0	8.94351e-05	0.000223394	0.000248643	0.00355784	0.024183	0.0508441	0.0336899	0.00128921	0.00176934	0.00249556	0.00354786	0.00506607	0.00707324	0.00982703	0.0138982	0.0193743	0.0268303	0.0370092	0.0504522	0.0684245	0.0916879	0.121032	0.157414	0.201658	0.254176	0.314037	0.380488	0.452144	0.527072	0.603016	0.677198	0.746751	0.80774	0.854318	0.880972	0.882114	0.852197	0.788872	0.694162	0.574653	0.441704	0.311717	0.198762	0.112092
328	4.736-133.0	4.736	133	2400	0	0.000112041	0.000281968	0.00031709	0.00395713	0.0265988	0.0558659	0.0370961	0.00163259	0.00223517	0.00314418	0.00445586	0.00633708	0.00881379	0.0121881	0.0171279	0.0237109	0.0325595	0.0444675	0.0599567	0.0802691	0.10599	0.137675	0.176021	0.221402	0.273707	0.331816	0.394901	0.461778	0.531149	0.601355	0.670122	0.734955	0.792111	0.835886	0.860767	0.861089	0.831392	0.769341	0.676861	0.56032	0.430735	0.304028	0.193903	0.109413
329	4.736-133.0	4.736	133	3000	0	0.000133794	0.000338557	0.00038355	0.00430048	0.0286203	0.060056	0.0399533	0.00196132	0.00268077	0.00376213	0.00531569	0.007531	0.0104356	0.0143718	0.0200805	0.0276176	0.0376345	0.050946	0.0680221	0.0900304	0.117387	0.150431	0.189618	0.235003	0.286215	0.342213	0.402261	0.465505	0.531179	0.597886	0.663528	0.725752	0.780836	0.823093	0.846982	0.846859	0.817389	0.756263	0.665312	0.550727	0.42337	0.298883	0.190658	0.107611
330	4.736-133.0	4.736	133	3600	0	0.000154506	0.000392488	0.000446963	0.00459954	0.0303403	0.0636121	0.0423901	0.00227234	0.00310089	0.0043429	0.00612227	0.00864534	0.0119357	0.0163721	0.0227559	0.0311146	0.0421118	0.0565582	0.0748539	0.0980797	0.126495	0.160259	0.199646	0.244508	0.294367	0.348398	0.406033	0.466659	0.529813	0.594268	0.658021	0.718659	0.77241	0.813675	0.836964	0.836623	0.807346	0.746873	0.65703	0.543872	0.418099	0.295183	0.188331	0.106325
331	2.383-134.2	2.383	134.2	600	0	0.000393609	0.00088069	0.000822172	0.00673947	0.0432258	0.0903851	0.0606052	0.00427273	0.00586691	0.00828171	0.0117666	0.0167767	0.023406	0.0324746	0.0458459	0.0638022	0.0881033	0.121004	0.164006	0.220657	0.292502	0.380643	0.485877	0.606285	0.736785	0.867423	0.984525	1.07061	1.11047	1.09128	1.00696	0.866476	0.689333	0.500316	0.327201	0.190078	0.0959457	0.0412006	0.0147047	0.00427717	0.000920574	0.000110204	0	0
332	2.383-134.2	2.383	134.2	1200	0	0.000542824	0.00122757	0.00116841	0.00816046	0.0510681	0.106524	0.0717866	0.00602471	0.00824563	0.0115894	0.016392	0.0232389	0.0322269	0.0444107	0.062079	0.0854129	0.116441	0.157575	0.209953	0.276784	0.358516	0.454563	0.563754	0.681353	0.799485	0.907804	0.993152	1.04141	1.04432	0.995909	0.895933	0.755902	0.59298	0.426309	0.277205	0.160649	0.0810452	0.0348138	0.0124597	0.00364255	0.000793656	9.75245e-05	0	0
333	2.383-134.2	2.383	134.2	1800	0	0.000674855	0.00153656	0.00148026	0.00927358	0.0569124	0.118481	0.0801653	0.00758068	0.0103478	0.0144973	0.0204203	0.0287947	0.0397168	0.0543979	0.0754196	0.102807	0.138616	0.185215	0.243355	0.315622	0.401399	0.498885	0.605765	0.715911	0.820685	0.911331	0.976606	1.00537	0.993062	0.936103	0.835085	0.700636	0.547804	0.393112	0.255355	0.147912	0.0746446	0.0321063	0.0114955	0.00335735	0.000731766	9.11589e-05	0	0
334	2.383-134.2	2.383	134.2	2400	0	0.000795431	0.00182057	0.00176988	0.0102122	0.0616443	0.128114	0.0869768	0.0090025	0.0122605	0.0171268	0.0240374	0.0337341	0.046304	0.0630689	0.0867913	0.117345	0.156739	0.207163	0.268909	0.343983	0.430981	0.527252	0.629875	0.732257	0.825949	0.904044	0.956874	0.97518	0.956138	0.89672	0.797287	0.667517	0.521243	0.373782	0.242735	0.140608	0.0709406	0.0305124	0.0109376	0.00319922	0.00069819	8.62187e-05	0	0
335	2.383-134.2	2.383	134.2	3000	0	0.000907539	0.0020854	0.0020412	0.0110278	0.0656119	0.136152	0.0927082	0.0103151	0.0140187	0.0195289	0.0273174	0.0381755	0.0521695	0.0706924	0.096627	0.129698	0.171801	0.224917	0.288944	0.365273	0.451948	0.54592	0.643997	0.739531	0.824632	0.893965	0.938942	0.951369	0.929092	0.869098	0.771486	0.645271	0.503576	0.361038	0.234433	0.135782	0.0685084	0.0294759	0.0105689	0.00308977	0.000674205	8.3531e-05	0	0
336	2.383-134.2	2.383	134.2	3600	0	0.00101193	0.00233259	0.0022954	0.0117487	0.0690129	0.143015	0.0976342	0.0115255	0.0156337	0.0217258	0.030299	0.0421809	0.0574145	0.0774344	0.105195	0.140265	0.184406	0.239406	0.304813	0.381492	0.467117	0.558437	0.652247	0.742082	0.820596	0.883739	0.923641	0.932608	0.908735	0.848873	0.75284	0.629278	0.490926	0.351943	0.228541	0.132373	0.0667837	0.0287313	0.0103062	0.0030154	0.000658585	8.2666e-05	0	0
337	2.146-136.9	2.146	136.9	600	0	0.000626215	0.00140516	0.00131873	0.00898077	0.0559598	0.116678	0.0787057	0.00681062	0.00932448	0.013121	0.0185743	0.0263419	0.0365438	0.0504194	0.0706	0.09725	0.132732	0.17984	0.239887	0.316577	0.410282	0.519915	0.643565	0.774675	0.901992	1.01116	1.08512	1.10654	1.06708	0.965012	0.809693	0.6254	0.440533	0.278202	0.15449	0.0741409	0.0300064	0.0100331	0.00265837	0.000506922	5.75512e-05	0	0	0
338	2.146-136.9	2.146	136.9	1200	0	0.000859731	0.00194721	0.00185843	0.0108689	0.0657944	0.136779	0.0928177	0.00950236	0.0129648	0.0181501	0.025547	0.035989	0.0495732	0.0677978	0.0938238	0.127605	0.171502	0.228205	0.298333	0.384439	0.485034	0.596816	0.715579	0.832079	0.933714	1.00906	1.0448	1.03025	0.965023	0.852035	0.701692	0.534863	0.373498	0.234656	0.130042	0.0624292	0.0253029	0.0084696	0.00224803	0.00043374	5.25193e-05	0	0	0
339	2.146-136.9	2.146	136.9	1800	0	0.00106411	0.00242515	0.00234018	0.0123444	0.0730383	0.151474	0.103275	0.011851	0.0161178	0.0224721	0.0314734	0.0440648	0.0603243	0.0818904	0.112188	0.150926	0.200316	0.262722	0.337974	0.427466	0.528518	0.636638	0.746647	0.84885	0.93147	0.986573	1.00382	0.975589	0.903926	0.792031	0.649046	0.493263	0.343822	0.215759	0.119508	0.0574013	0.0232941	0.0078003	0.00206992	0.000400356	4.80232e-05	0	0	0
340	2.146-136.9	2.146	136.9	2400	0	0.0012478	0.00285579	0.002776	0.0135684	0.0787815	0.163053	0.111606	0.0139456	0.0189159	0.0262803	0.0366465	0.0510268	0.0694646	0.093683	0.127239	0.169575	0.222664	0.288491	0.366243	0.456342	0.555371	0.658338	0.759933	0.850866	0.920578	0.963748	0.971621	0.937791	0.864851	0.755559	0.618003	0.469102	0.326783	0.205043	0.113564	0.054544	0.0221377	0.0074173	0.00197041	0.000380249	4.778e-05	0	0	0
341	2.146-136.9	2.146	136.9	3000	0	0.00141606	0.00325089	0.00317691	0.0146217	0.0835337	0.172582	0.118525	0.0158395	0.0214336	0.0296836	0.0412266	0.0571208	0.0773751	0.103746	0.13982	0.184804	0.240427	0.308283	0.387059	0.476429	0.572547	0.670385	0.764855	0.847326	0.908312	0.944134	0.946853	0.910609	0.837935	0.731044	0.597429	0.453239	0.31561	0.197997	0.109693	0.0527122	0.0213969	0.00716987	0.00190633	0.000367724	4.57406e-05	0	0	0
342	2.146-136.9	2.146	136.9	3600	0	0.00157144	0.00361606	0.00354797	0.0155474	0.0875721	0.18064	0.124424	0.017569	0.0237176	0.0327517	0.0453324	0.0625324	0.0843156	0.112456	0.150528	0.197509	0.25486	0.323845	0.40279	0.490782	0.583811	0.677014	0.765648	0.841751	0.89668	0.927834	0.927642	0.890318	0.818211	0.713299	0.582669	0.4419	0.307657	0.193014	0.106946	0.0513901	0.0208608	0.00699439	0.00185998	0.000356923	4.52373e-05	0	0	0
343	2.291-125.6	2.291	125.6	600	0	0.000226442	0.000495739	0.000444	0.00455408	0.0300297	0.0629592	0.0419857	0.00233894	0.00321259	0.00454425	0.00648155	0.00930293	0.0130705	0.0182557	0.0260131	0.0365921	0.0511639	0.0713522	0.0984718	0.135436	0.184341	0.247327	0.3268	0.425003	0.542469	0.674503	0.814299	0.95	1.0651	1.13972	1.15337	1.09571	0.969467	0.78845	0.582489	0.38622	0.225519	0.113894	0.0487228	0.017363	0.00490507	0.00101393	0.000148741	0
344	2.291-125.6	2.291	125.6	1200	0	0.000288829	0.000637711	0.000580641	0.00528645	0.0343791	0.071983	0.0481372	0.00304594	0.00418412	0.0059059	0.00839624	0.0120126	0.0168267	0.0234302	0.0332389	0.0464899	0.0645745	0.0893968	0.122324	0.166471	0.223778	0.295987	0.384781	0.49085	0.612517	0.743032	0.87315	0.988828	1.07424	1.11285	1.09053	1.00486	0.864762	0.686822	0.498039	0.325988	0.189093	0.0953669	0.0408065	0.0145712	0.00416527	0.000867828	0.000125192	0
345	2.291-125.6	2.291	125.6	1800	0	0.000345556	0.000768245	0.000708714	0.00589635	0.0378962	0.0792568	0.0531277	0.00370121	0.0050769	0.00715732	0.010157	0.0144916	0.0202482	0.0281096	0.0396985	0.0552407	0.0762846	0.104883	0.142372	0.19193	0.255171	0.333322	0.427329	0.536397	0.657215	0.782024	0.900348	0.998022	1.06148	1.07758	1.03669	0.940412	0.799205	0.628938	0.45336	0.29579	0.171379	0.086433	0.0370266	0.0132584	0.00380678	0.000795573	0.000117384	0
346	2.291-125.6	2.291	125.6	2400	0	0.000398671	0.00089111	0.00083034	0.00642634	0.0408764	0.0854032	0.0573683	0.00432025	0.00591833	0.00832908	0.0117982	0.016792	0.0234016	0.032396	0.0455688	0.0631282	0.0867194	0.118478	0.159673	0.213393	0.280886	0.362842	0.45953	0.569081	0.686922	0.804684	0.911744	0.994935	1.04288	1.04494	0.994294	0.894269	0.755335	0.592086	0.425835	0.277491	0.160701	0.0810737	0.0347677	0.0124755	0.00359096	0.000751025	0.000111051	0
347	2.291-125.6	2.291	125.6	3000	0	0.000449093	0.00100838	0.000947488	0.00690084	0.0434838	0.0907665	0.0610877	0.00491073	0.00671681	0.0094406	0.0133539	0.0189588	0.0263508	0.0363808	0.0509859	0.0703314	0.0961337	0.130566	0.174786	0.231766	0.30238	0.386761	0.48457	0.593045	0.706863	0.817679	0.915028	0.986852	1.02369	1.01676	0.960947	0.860145	0.724218	0.566586	0.407014	0.265045	0.153474	0.0774592	0.0332259	0.0119284	0.00344572	0.000717651	9.54476e-05	0
348	2.291-125.6	2.291	125.6	3600	0	0.000496867	0.00112018	0.00106032	0.00733091	0.0457982	0.0955155	0.0643951	0.00547343	0.00747938	0.0104996	0.0148315	0.0210103	0.0291248	0.0400992	0.0559982	0.0769353	0.104655	0.141349	0.188062	0.247583	0.320426	0.406275	0.504258	0.610889	0.720346	0.824683	0.913917	0.976894	1.00576	0.993126	0.934628	0.834155	0.701007	0.547765	0.393223	0.256036	0.148287	0.0748717	0.0321397	0.0115448	0.00333795	0.000695272	9.21407e-05	0
349	2.579-130.1	2.579	130.1	600	0	0.000233397	0.000517374	0.000474652	0.00483788	0.0318791	0.0668322	0.0445731	0.00249532	0.00342713	0.00485047	0.00691712	0.00990458	0.0138853	0.019387	0.0275999	0.0387378	0.0540463	0.0751765	0.103409	0.141751	0.192108	0.25638	0.336948	0.435351	0.551269	0.679865	0.813787	0.94102	1.04645	1.11237	1.12143	1.06518	0.94627	0.777981	0.585864	0.399412	0.242469	0.12873	0.0585207	0.0223886	0.00695387	0.00166245	0.000308767	2.8651e-05
350	2.579-130.1	2.579	130.1	1200	0	0.000316928	0.000710803	0.000666474	0.00580491	0.0375383	0.0785551	0.0525889	0.00347729	0.00476678	0.0067282	0.00956367	0.0136339	0.0190309	0.0264409	0.037374	0.0520531	0.0719708	0.0990042	0.134442	0.181458	0.24158	0.315968	0.40588	0.510893	0.628094	0.750391	0.868192	0.968667	1.03922	1.06674	1.04092	0.961135	0.834484	0.674133	0.501363	0.33911	0.205181	0.109038	0.0496666	0.0190242	0.00593645	0.00143582	0.000258626	2.45984e-05
351	2.579-130.1	2.579	130.1	1800	0	0.000392415	0.000887309	0.00084435	0.00658076	0.0419023	0.0875555	0.0587953	0.00437428	0.00598666	0.00843096	0.0119504	0.0169715	0.0235941	0.0326274	0.0458281	0.0633811	0.0869065	0.118404	0.159067	0.211913	0.277896	0.357449	0.450871	0.556125	0.668761	0.781242	0.883632	0.964278	1.01381	1.02263	0.983682	0.898446	0.774124	0.622154	0.461265	0.311616	0.188521	0.100196	0.0456558	0.0174957	0.00547174	0.00133384	0.000234965	2.43707e-05
352	2.579-130.1	2.579	130.1	2400	0	0.000461781	0.00105067	0.00101089	0.00723962	0.0454944	0.0949375	0.0639225	0.00521035	0.00712019	0.0100065	0.0141432	0.0200115	0.0277206	0.0381753	0.0533155	0.0732725	0.0997278	0.134707	0.17922	0.236021	0.305582	0.387646	0.481675	0.584605	0.691172	0.794272	0.884556	0.951715	0.988711	0.98787	0.943541	0.857608	0.736668	0.590976	0.437746	0.295603	0.178788	0.095039	0.0433231	0.0166014	0.00519697	0.00127045	0.000223332	2.27712e-05
353	2.579-130.1	2.579	130.1	3000	0	0.0005274	0.00120573	0.00116983	0.00781941	0.0485642	0.101224	0.0683163	0.00599753	0.0081858	0.0114788	0.0161817	0.0228264	0.0315139	0.0432269	0.0600554	0.0820514	0.110916	0.148666	0.196084	0.25561	0.327271	0.410252	0.503432	0.603096	0.703648	0.79869	0.879686	0.937607	0.966952	0.96096	0.914427	0.829147	0.711143	0.569995	0.42201	0.284909	0.172324	0.0916133	0.0417694	0.0160244	0.00502797	0.00123181	0.000215661	2.1726e-05
354	2.579-130.1	2.579	130.1	3600	0	0.000589279	0.0013526	0.00132145	0.0083385	0.0512441	0.106696	0.072162	0.00674204	0.00919065	0.0128626	0.0180878	0.0254395	0.0350109	0.0478443	0.0661481	0.0898955	0.12077	0.160732	0.21035	0.271758	0.344535	0.427442	0.519021	0.615192	0.710307	0.798777	0.872818	0.924357	0.948814	0.939895	0.892503	0.80817	0.692542	0.554788	0.410653	0.27724	0.167684	0.0891372	0.0406435	0.0156012	0.00490266	0.0012026	0.000210208	2.08195e-05
355	4.085-132.3	4.085	132.3	600	0	6.94215e-05	0.00016155	0.000161526	0.00284977	0.019647	0.0413603	0.0273347	0.000852324	0.00117349	0.00166548	0.00238263	0.00342254	0.00481466	0.00676251	0.00970523	0.0137349	0.0193621	0.0272826	0.0380907	0.0531364	0.073534	0.100654	0.136312	0.18274	0.242081	0.314878	0.401987	0.50251	0.612888	0.727325	0.837164	0.932063	1.00107	1.03342	1.02097	0.959995	0.853585	0.712478	0.552275	0.392356	0.251524	0.143321	0.0710754	0.0299745
356	4.085-132.3	4.085	132.3	1200	0	0.000106463	0.000252412	0.000260096	0.00357915	0.0242545	0.0509804	0.033805	0.00136152	0.00187104	0.00264522	0.00376819	0.00539192	0.00755342	0.0105458	0.0150118	0.0210563	0.0293591	0.0408368	0.0562053	0.0770861	0.104535	0.139795	0.184488	0.240091	0.307465	0.385572	0.473301	0.567811	0.664623	0.757865	0.840552	0.906051	0.947631	0.958248	0.932691	0.868478	0.767666	0.638644	0.494255	0.351011	0.225177	0.128509	0.0638705	0.0270094
357	4.085-132.3	4.085	132.3	1800	0	0.000140178	0.000336337	0.000353062	0.00413267	0.0276176	0.0579744	0.0385468	0.00183539	0.00251636	0.00354705	0.00503806	0.00718293	0.0100219	0.0139198	0.0196699	0.0273741	0.0378186	0.052035	0.0707432	0.0956117	0.127504	0.167358	0.216403	0.27533	0.343972	0.420633	0.503556	0.589592	0.675	0.755193	0.824809	0.878861	0.911792	0.917101	0.889585	0.826591	0.729793	0.606761	0.469412	0.33336	0.213943	0.122208	0.0607933	0.0257223
358	4.085-132.3	4.085	132.3	2400	0	0.000172149	0.000416331	0.000442306	0.00458958	0.0303017	0.0635367	0.0423434	0.0022819	0.00312282	0.00439197	0.00621933	0.00883184	0.012275	0.0169706	0.0238271	0.0329257	0.0451182	0.0614921	0.0827062	0.110377	0.145148	0.18762	0.238616	0.298255	0.365815	0.43941	0.517193	0.596446	0.674349	0.747108	0.810161	0.859065	0.888423	0.891789	0.86389	0.802037	0.707725	0.588236	0.455103	0.323253	0.207471	0.118517	0.0589808	0.0249759
359	4.085-132.3	4.085	132.3	3000	0	0.000202513	0.000492651	0.000527986	0.0049834	0.0325508	0.0681831	0.0455338	0.00270645	0.00369704	0.00518754	0.00732593	0.0103677	0.0143584	0.0197635	0.0275824	0.0378763	0.0515294	0.0696357	0.0927727	0.122444	0.159057	0.202945	0.254632	0.313801	0.379424	0.449818	0.523316	0.59765	0.670656	0.738976	0.798375	0.844523	0.871999	0.874417	0.846567	0.785642	0.693026	0.575928	0.445605	0.316541	0.203164	0.116069	0.0577738	0.0244559
360	4.085-132.3	4.085	132.3	3600	0	0.000231461	0.000565653	0.000610308	0.00533179	0.0344924	0.0721835	0.0482951	0.00311127	0.00424218	0.00593901	0.00836732	0.0118057	0.0162935	0.0223351	0.0310026	0.0423281	0.0572071	0.0767171	0.101337	0.132432	0.170212	0.214776	0.266433	0.324603	0.388133	0.455673	0.525805	0.5966	0.666343	0.73189	0.78905	0.833489	0.859822	0.861687	0.833901	0.773684	0.682386	0.56707	0.438769	0.311689	0.200047	0.114304	0.0569027	0.0240878
361	2.258-124.3	2.258	124.3	600	0	0.000213785	0.000466903	0.000416192	0.00435331	0.0287664	0.0603225	0.0402088	0.00219118	0.00301175	0.00425572	0.00607019	0.00871278	0.0122386	0.0171389	0.0244606	0.0344073	0.0481905	0.0673577	0.0931378	0.128381	0.175141	0.235636	0.312468	0.407957	0.522733	0.653095	0.793366	0.931961	1.05265	1.13579	1.16118	1.11561	0.997427	0.820255	0.613456	0.411652	0.243414	0.124726	0.0542237	0.019647	0.00570465	0.00125087	0.000182866	0
362	2.258-124.3	2.258	124.3	1200	0	0.000268514	0.000591019	0.000534921	0.00501186	0.0327078	0.0685066	0.045778	0.00280458	0.00385503	0.00544589	0.0077562	0.0110997	0.0155428	0.0216849	0.0308151	0.043163	0.0601274	0.0834784	0.1145	0.156272	0.210818	0.280053	0.365899	0.469547	0.589796	0.720432	0.853242	0.975018	1.06937	1.11875	1.10833	1.03244	0.897094	0.719627	0.527527	0.349071	0.204683	0.10433	0.0452104	0.0164215	0.00482973	0.00107845	0.000153149	0
363	2.258-124.3	2.258	124.3	1800	0	0.000318891	0.000706295	0.000646941	0.00556845	0.0359532	0.0752266	0.0503793	0.00338436	0.00464498	0.00655663	0.00932671	0.0133115	0.0185903	0.0258535	0.0365861	0.0510324	0.070723	0.0975737	0.132884	0.179806	0.240118	0.315305	0.406662	0.514123	0.634883	0.761412	0.884168	0.989592	1.06295	1.08964	1.05891	0.969664	0.830789	0.659449	0.479934	0.316136	0.184988	0.0942971	0.0409568	0.0149598	0.00442206	0.000981719	0.000133991	0
364	2.258-124.3	2.258	124.3	2400	0	0.000366276	0.000815553	0.000754509	0.00605546	0.0387225	0.0809453	0.0543146	0.0039327	0.00539355	0.00760456	0.0107958	0.0153723	0.0214207	0.0297053	0.0418824	0.0581777	0.0802205	0.110026	0.148846	0.199843	0.264471	0.343724	0.438357	0.54715	0.666043	0.786952	0.899773	0.991282	1.04879	1.06033	1.01799	0.923111	0.785251	0.620312	0.450052	0.295844	0.17294	0.0882114	0.0383927	0.0140454	0.00416649	0.000928997	0.000128691	0
365	2.258-124.3	2.258	124.3	3000	0	0.000411378	0.000919941	0.000857941	0.00649176	0.0411516	0.0859493	0.0577749	0.00445747	0.00610527	0.00859495	0.0121839	0.0173165	0.0240767	0.0332964	0.0467787	0.0647335	0.0888555	0.121221	0.163006	0.21725	0.285082	0.367104	0.463506	0.572086	0.687909	0.802739	0.90645	0.986579	1.03237	1.03393	0.985085	0.888124	0.752425	0.592824	0.42947	0.282116	0.164898	0.0841521	0.0366569	0.0134146	0.00397245	0.000887339	0.000127094	0
366	2.258-124.3	2.258	124.3	3600	0	0.000454248	0.00101982	0.00095801	0.00689049	0.0433307	0.0904288	0.0608843	0.00496007	0.00678738	0.0095441	0.0135087	0.0191592	0.0265829	0.0366764	0.0513576	0.0708011	0.0967662	0.131354	0.175622	0.232486	0.30278	0.386673	0.483815	0.59126	0.703485	0.812385	0.908086	0.979032	1.01614	1.01093	0.958257	0.860856	0.727625	0.572499	0.41445	0.27213	0.159022	0.0811391	0.0353605	0.0129496	0.00383268	0.000861033	0.000126259	0
367	4.12-125.7	4.12	125.7	600	0	3.74259e-05	8.49758e-05	8.1458e-05	0.00189909	0.0132853	0.0280044	0.0184544	0.000429331	0.000592836	0.000843706	0.00121106	0.0017491	0.00247278	0.00348203	0.00501231	0.00713708	0.0101463	0.0144232	0.020352	0.0287869	0.0404861	0.0564691	0.078123	0.107345	0.146362	0.196758	0.261072	0.341106	0.436798	0.547049	0.668037	0.792197	0.909138	1.00567	1.06683	1.07999	1.03855	0.942676	0.800645	0.630668	0.45568	0.297931	0.173053	0.0874606
368	4.12-125.7	4.12	125.7	1200	0	5.42706e-05	0.00012547	0.000124092	0.00234064	0.0162	0.0341159	0.0225293	0.00065457	0.000902015	0.00128078	0.001833	0.00263748	0.00371802	0.00522557	0.00749794	0.0106208	0.0149951	0.0211539	0.0295979	0.041431	0.0575705	0.0791689	0.107732	0.145192	0.193571	0.253754	0.327222	0.414023	0.51207	0.61811	0.726305	0.828571	0.91605	0.979121	1.00822	0.99616	0.940298	0.84257	0.709866	0.556776	0.401673	0.262636	0.152888	0.0776112
369	4.12-125.7	4.12	125.7	1800	0	6.99984e-05	0.00016384	0.000165385	0.00268654	0.0184252	0.0387701	0.0256484	0.000869627	0.00119607	0.00169453	0.00242009	0.00347449	0.00488591	0.00684442	0.00977951	0.0137916	0.0193688	0.0271535	0.037698	0.0522545	0.0718117	0.0975373	0.130897	0.173595	0.227183	0.291786	0.367888	0.45449	0.548618	0.646276	0.74181	0.8286	0.899788	0.947808	0.965343	0.946781	0.889544	0.794794	0.668479	0.523821	0.377799	0.247276	0.144202	0.0732911
370	4.12-125.7	4.12	125.7	2400	0	8.49635e-05	0.000200691	0.000205584	0.00297784	0.0202592	0.042598	0.0282249	0.00107715	0.0014799	0.00209309	0.00298392	0.00427419	0.00599486	0.00837436	0.0119211	0.0167414	0.0233908	0.0325887	0.0449284	0.0617583	0.0840396	0.112866	0.149603	0.195667	0.252077	0.318335	0.394268	0.478294	0.567229	0.657216	0.743369	0.820305	0.882459	0.923337	0.936257	0.915584	0.858507	0.76615	0.644032	0.504569	0.363953	0.238299	0.139033	0.0707009
371	4.12-125.7	4.12	125.7	3000	0	9.94569e-05	0.00023671	0.000245393	0.00323443	0.0218424	0.0458956	0.0304531	0.00128032	0.00175778	0.00248185	0.00353092	0.00504752	0.00706433	0.00984122	0.013959	0.0195228	0.0271373	0.0375885	0.0514818	0.0702122	0.0946872	0.125888	0.165031	0.213198	0.270944	0.337401	0.411971	0.492724	0.576695	0.660576	0.740173	0.810889	0.867774	0.90476	0.915324	0.893789	0.837253	0.746744	0.627556	0.491636	0.354654	0.232229	0.135529	0.0689752
372	4.12-125.7	4.12	125.7	3600	0	0.000113435	0.000271584	0.000284145	0.00346291	0.0232278	0.0487762	0.032406	0.00147545	0.00202455	0.00285529	0.00405536	0.00578414	0.00807644	0.0112224	0.0158672	0.0221118	0.0305973	0.0421504	0.0573748	0.0776961	0.103942	0.136946	0.177753	0.227137	0.285314	0.351188	0.423887	0.501474	0.581367	0.660636	0.735584	0.802155	0.855745	0.890451	0.899694	0.87773	0.821735	0.732702	0.615688	0.48236	0.348034	0.227935	0.133029	0.067719
373	4.472-124.6	4.472	124.6	600	0	2.41381e-05	5.5271e-05	5.37724e-05	0.0015762	0.0111283	0.0234766	0.0154443	0.00028662	0.000395217	0.000562335	0.00080943	0.00117121	0.00165578	0.00233799	0.00337392	0.00480697	0.00684607	0.00976744	0.0138372	0.0196444	0.0277459	0.0389189	0.0542515	0.075225	0.103653	0.140998	0.189656	0.251947	0.329051	0.421752	0.529217	0.647491	0.76971	0.885788	0.983509	1.04975	1.07187	1.04185	0.958056	0.827115	0.664222	0.490944	0.329688	0.198108
374	4.472-124.6	4.472	124.6	1200	0	3.55898e-05	8.3248e-05	8.39437e-05	0.00194905	0.0136323	0.0287354	0.0189373	0.000443208	0.000610369	0.000867772	0.00124657	0.00179812	0.00253554	0.00356737	0.00512703	0.00728005	0.0103188	0.0146225	0.0205496	0.028903	0.0403898	0.0559406	0.076816	0.104632	0.141242	0.18779	0.246081	0.317282	0.400855	0.495599	0.598563	0.70415	0.805116	0.892756	0.958352	0.993694	0.991361	0.947314	0.861112	0.738171	0.590812	0.436331	0.2933	0.176731
375	4.472-124.6	4.472	124.6	1800	0	4.62975e-05	0.000109799	0.000113195	0.00224072	0.0155497	0.032754	0.0216181	0.000595001	0.000818785	0.00116205	0.00166548	0.0023971	0.00337258	0.00473216	0.00677914	0.0095889	0.0135224	0.0190487	0.0265837	0.037071	0.0513004	0.0702475	0.0951938	0.127704	0.169425	0.220989	0.28342	0.356926	0.440113	0.530815	0.625396	0.718664	0.804817	0.877039	0.928639	0.95319	0.944348	0.898487	0.814743	0.697537	0.558072	0.412242	0.277262	0.167288
376	4.472-124.6	4.472	124.6	2400	0	5.64976e-05	0.000135328	0.000141689	0.00248507	0.0171265	0.0360532	0.0238273	0.00074258	0.00102105	0.00144659	0.00206964	0.00297263	0.00417256	0.0058399	0.00834094	0.0117555	0.0164943	0.0231039	0.0320436	0.0443408	0.0608042	0.0824129	0.110414	0.146196	0.191065	0.245189	0.309036	0.38214	0.462618	0.548113	0.635269	0.71978	0.796908	0.860893	0.905951	0.925989	0.914823	0.868906	0.787134	0.673605	0.538947	0.398205	0.267909	0.16177
377	4.472-124.6	4.472	124.6	3000	0	6.64803e-05	0.000160486	0.000170034	0.00269964	0.0184868	0.0388942	0.0257363	0.000888175	0.00122022	0.00172605	0.00246529	0.00353386	0.00495023	0.00691191	0.00983683	0.0138107	0.0192934	0.026878	0.0370528	0.050916	0.069247	0.0929787	0.123295	0.161371	0.208153	0.263431	0.327261	0.3988	0.476066	0.556787	0.638093	0.716512	0.787993	0.847238	0.88869	0.906363	0.894253	0.848767	0.768556	0.657549	0.526102	0.388747	0.26158	0.157995
378	4.472-124.6	4.472	124.6	3600	0	7.61837e-05	0.000185082	0.000197961	0.00289178	0.0196861	0.0413953	0.0274224	0.00103103	0.00141517	0.00199919	0.0028495	0.00407622	0.00570082	0.00794085	0.0112662	0.0157647	0.0219299	0.0304002	0.0416746	0.0568874	0.0767798	0.102213	0.134271	0.173901	0.221754	0.277355	0.340417	0.409926	0.484091	0.560868	0.637791	0.711985	0.779816	0.836125	0.875393	0.891684	0.879072	0.833996	0.754985	0.645837	0.516716	0.381865	0.257021	0.155258
379	2.666-120.2	2.666	120.2	600	0	0.000100639	0.000216741	0.000187812	0.00268997	0.0182853	0.0384446	0.0254804	0.000994899	0.00137291	0.00194946	0.00278928	0.00401535	0.00566505	0.00796868	0.0114457	0.0162328	0.0229474	0.0324331	0.0454679	0.0637732	0.0887328	0.122117	0.166443	0.224689	0.299827	0.392681	0.504444	0.633672	0.773979	0.914876	1.04022	1.13054	1.16634	1.13207	1.02481	0.855801	0.650587	0.44499	0.269075	0.14077	0.0625962	0.0234538	0.00717247	0.00167074
380	2.666-120.2	2.666	120.2	1200	0	0.000125934	0.000273801	0.000241879	0.00309494	0.0208484	0.0437972	0.0290807	0.00127899	0.00176246	0.00250003	0.00357348	0.00513667	0.00723476	0.010154	0.0145405	0.0205572	0.0289515	0.0407154	0.0567437	0.0790329	0.109131	0.148916	0.200829	0.267629	0.351808	0.452978	0.570567	0.700981	0.835418	0.961041	1.06119	1.11862	1.119	1.054	0.927431	0.755427	0.56315	0.379683	0.227559	0.118758	0.0528428	0.0198229	0.00608318	0.0014229
381	2.666-120.2	2.666	120.2	1800	0	0.000149436	0.000327334	0.000293488	0.00343585	0.0229612	0.0482	0.0320548	0.00154715	0.00212925	0.00301837	0.00431024	0.00618403	0.00869486	0.0121779	0.0173898	0.0245132	0.0344004	0.0481695	0.0667965	0.0924459	0.126688	0.171403	0.228981	0.301814	0.391603	0.496927	0.615767	0.742735	0.868063	0.978554	1.05828	1.09301	1.07283	0.993723	0.862312	0.694953	0.514355	0.34532	0.206553	0.107808	0.0480545	0.0180848	0.00555942	0.00128487
382	2.666-120.2	2.666	120.2	2400	0	0.000171393	0.000377791	0.00034288	0.00373543	0.0247882	0.0520011	0.0346307	0.00180224	0.00247969	0.00351224	0.00501148	0.00718057	0.0100742	0.0140786	0.0200545	0.0281886	0.0394227	0.0549853	0.0758898	0.104425	0.142133	0.190772	0.252619	0.329656	0.422786	0.529686	0.647302	0.769157	0.885132	0.982468	1.04665	1.06609	1.03398	0.948605	0.817217	0.655263	0.48344	0.32406	0.193746	0.101178	0.0451816	0.0170459	0.00525326	0.00122047
383	2.666-120.2	2.666	120.2	3000	0	0.000192541	0.000426694	0.000391262	0.00400591	0.0264098	0.0553688	0.0369214	0.00205065	0.00281726	0.00398473	0.00568125	0.00813459	0.0113966	0.0158933	0.0225821	0.0316515	0.0441135	0.0612845	0.0842109	0.115251	0.155896	0.207794	0.272966	0.352892	0.447854	0.554876	0.670011	0.786129	0.893286	0.97956	1.03202	1.04121	1.00213	0.914059	0.784253	0.627134	0.462006	0.309533	0.185048	0.0966676	0.0431745	0.0162879	0.00502325	0.00116505
384	2.666-120.2	2.666	120.2	3600	0	0.000212542	0.000473243	0.000437814	0.00425179	0.0278651	0.0583871	0.0389804	0.00229005	0.00314405	0.00444271	0.00632729	0.00904695	0.0126539	0.0176136	0.0249704	0.0349149	0.0485156	0.0671504	0.0918805	0.125107	0.168234	0.222766	0.290493	0.3724	0.468136	0.57427	0.686314	0.796763	0.896075	0.973339	1.0171	1.01938	0.976172	0.887145	0.759369	0.606371	0.446282	0.298874	0.178706	0.0933833	0.0417209	0.0157558	0.00486393	0.00112331
385	3.427-132.3	3.427	132.3	600	0	0.000125242	0.000284363	0.000272593	0.0036422	0.0246236	0.051745	0.034329	0.00143084	0.00197082	0.00279109	0.00398714	0.00572968	0.00805673	0.0112855	0.0161132	0.0226923	0.0318452	0.0446299	0.0618955	0.0856446	0.117449	0.159073	0.212593	0.280315	0.364082	0.462914	0.575267	0.696369	0.817843	0.928722	1.01507	1.06355	1.06402	1.00996	0.903175	0.755328	0.585368	0.415496	0.265644	0.150459	0.0737776	0.0305526	0.010445	0.00283703
386	3.427-132.3	3.427	132.3	1200	0	0.000183635	0.000423784	0.000417847	0.00451701	0.0299511	0.062827	0.0418409	0.00217756	0.0029901	0.00422187	0.0060079	0.00858926	0.012015	0.0167253	0.0236864	0.0330598	0.0459034	0.0635135	0.0867867	0.117986	0.158521	0.209721	0.273042	0.349441	0.438832	0.538296	0.643982	0.74939	0.846592	0.926532	0.979072	0.996567	0.974234	0.90887	0.803048	0.666478	0.514225	0.364246	0.232767	0.131936	0.0648627	0.0269667	0.00926445	0.00254298
387	3.427-132.3	3.427	132.3	1800	0	0.000236571	0.000551682	0.000553527	0.00519382	0.0339013	0.0710074	0.0474352	0.00286431	0.00392451	0.00552603	0.00783688	0.0111541	0.015532	0.0215049	0.0302458	0.0418926	0.057607	0.0788098	0.106342	0.142437	0.18815	0.244277	0.311631	0.389995	0.478094	0.572442	0.668551	0.760356	0.841789	0.905747	0.944296	0.951788	0.924265	0.858414	0.756355	0.626786	0.483225	0.342166	0.218663	0.124017	0.0610301	0.0253923	0.00873706	0.00240685
388	3.427-132.3	3.427	132.3	2400	0	0.000285853	0.000671507	0.000681844	0.00575668	0.0370726	0.0775493	0.0519433	0.00350635	0.00479324	0.00673294	0.00952126	0.013496	0.0187113	0.0257773	0.0360227	0.0495488	0.0675698	0.0915392	0.122181	0.161572	0.210403	0.269005	0.337621	0.415263	0.500029	0.588599	0.676717	0.759049	0.830963	0.886538	0.91864	0.922125	0.89315	0.828203	0.729008	0.603758	0.465329	0.329503	0.210646	0.1195	0.0588032	0.02448	0.00843631	0.00232791
389	3.427-132.3	3.427	132.3	3000	0	0.000332329	0.000785116	0.00080447	0.00624585	0.0397471	0.0830473	0.055756	0.00411196	0.00561066	0.00786234	0.0110852	0.0156536	0.0216198	0.029655	0.0412046	0.0563131	0.0762086	0.102338	0.135291	0.176941	0.227624	0.287281	0.355783	0.431662	0.512743	0.596195	0.678204	0.754094	0.820114	0.870898	0.899646	0.9013	0.871896	0.807827	0.710687	0.588422	0.453458	0.321067	0.205259	0.116473	0.05733	0.0238726	0.00822811	0.00227479
390	3.427-132.3	3.427	132.3	3600	0	0.000376068	0.000892423	0.000920904	0.00667643	0.0420386	0.0877432	0.0590316	0.00468055	0.00637524	0.00891454	0.012537	0.0176444	0.024284	0.0331737	0.0458444	0.0622863	0.0837173	0.111545	0.146209	0.189366	0.241063	0.300951	0.368641	0.442431	0.520138	0.59941	0.676851	0.748359	0.810641	0.858495	0.885292	0.885975	0.856455	0.793131	0.697556	0.577452	0.444968	0.315063	0.201429	0.114303	0.0562745	0.0234375	0.00807676	0.00223319
391	3.493-125.0	3.493	125	600	0	6.40517e-05	0.00014174	0.000129613	0.00232215	0.0160242	0.0337366	0.0222919	0.000683985	0.000943467	0.00133935	0.00191943	0.00277013	0.00391345	0.00550814	0.00791987	0.0112526	0.0159427	0.0225838	0.0317489	0.0446851	0.0624508	0.0864483	0.118587	0.161374	0.217531	0.288437	0.376062	0.48084	0.600534	0.730407	0.861206	0.97938	1.06884	1.11329	1.10028	1.02408	0.890025	0.716559	0.528715	0.352603	0.209256	0.108742	0.0482944	0.0179401
392	3.493-125.0	3.493	125	1200	0	8.86506e-05	0.000199256	0.000187571	0.00281279	0.019185	0.0403487	0.0267218	0.000986748	0.0013602	0.00192858	0.00275779	0.00396772	0.00558765	0.00783729	0.0112195	0.0158631	0.0223448	0.031434	0.0438231	0.0610627	0.084378	0.115254	0.155624	0.207821	0.274034	0.354617	0.449948	0.55803	0.67424	0.791686	0.899724	0.98618	1.0393	1.04854	1.00805	0.917681	0.784443	0.624501	0.457868	0.304535	0.180653	0.0940317	0.0419415	0.0156425
393	3.493-125.0	3.493	125	1800	0	0.000111217	0.000252764	0.000242718	0.00320641	0.0216572	0.0455074	0.0301962	0.00127319	0.0017534	0.00248306	0.00354181	0.00508109	0.00713936	0.00998757	0.0142471	0.0200532	0.0280929	0.0392659	0.0543264	0.0750138	0.102561	0.138392	0.184358	0.242386	0.313855	0.398134	0.494419	0.599304	0.707379	0.811503	0.901821	0.968733	1.00368	0.998977	0.950707	0.859365	0.73137	0.580871	0.425394	0.282909	0.167948	0.0874955	0.039066	0.0146138
394	3.493-125.0	3.493	125	2400	0	0.0001323	0.0003032	0.000295421	0.00353835	0.0236964	0.0497531	0.0330695	0.00154681	0.00212795	0.00300849	0.00428443	0.00613404	0.0085956	0.0119894	0.0170403	0.0238803	0.0332776	0.0462361	0.0635446	0.0870264	0.11786	0.157345	0.207112	0.268638	0.342645	0.427732	0.52222	0.622123	0.722113	0.815526	0.893719	0.949086	0.974789	0.964024	0.913421	0.823468	0.699756	0.555295	0.406499	0.270339	0.160552	0.0836891	0.0373865	0.0139952
395	3.493-125.0	3.493	125	3000	0	0.000152569	0.00035207	0.000347098	0.00383089	0.0254551	0.0534066	0.0355527	0.00181141	0.00248801	0.00351215	0.00499322	0.0071321	0.00997087	0.0138717	0.0196449	0.0274235	0.0380438	0.052574	0.0718086	0.0976002	0.13103	0.173241	0.225615	0.289188	0.364145	0.448567	0.540217	0.634976	0.72799	0.813284	0.883301	0.931603	0.952172	0.938574	0.88737	0.798894	0.678333	0.538047	0.393812	0.261913	0.155602	0.0811693	0.036282	0.0135854
396	3.493-125.0	3.493	125	3600	0	0.000172287	0.000399819	0.000397927	0.00409577	0.0270178	0.0566465	0.0377625	0.00206708	0.00283672	0.00400036	0.00567842	0.00809299	0.0112902	0.0156682	0.0221163	0.0307617	0.0424853	0.0583998	0.0792895	0.107017	0.142537	0.1868	0.240968	0.305656	0.380566	0.463549	0.552106	0.642166	0.729475	0.808732	0.873083	0.916779	0.934193	0.919002	0.867781	0.780743	0.662671	0.525481	0.384577	0.25581	0.152012	0.0793004	0.035461	0.0132859
397	4.259-133.7	4.259	133.7	600	0	6.78607e-05	0.000160002	0.00016343	0.00292574	0.0201884	0.0425035	0.0280843	0.000858911	0.00118084	0.00167455	0.00239987	0.00345402	0.0048594	0.00681449	0.00975549	0.0137945	0.0194399	0.0273492	0.0381155	0.0530981	0.0733629	0.100203	0.135346	0.180925	0.238933	0.309713	0.394016	0.490789	0.596512	0.706225	0.812153	0.904725	0.973969	1.00998	1.00546	0.956597	0.864134	0.735459	0.583899	0.427343	0.283628	0.167918	0.0872414	0.0389318
398	4.259-133.7	4.259	133.7	1200	0	0.000105902	0.000254538	0.000267902	0.00369108	0.0250155	0.0525803	0.034863	0.00139586	0.00191688	0.00271049	0.00386506	0.00553133	0.00774216	0.0107906	0.0153234	0.0214601	0.0298787	0.0414516	0.0568484	0.0776871	0.105016	0.139922	0.183778	0.237875	0.302988	0.377947	0.461572	0.551172	0.642709	0.731523	0.811726	0.877312	0.922056	0.939154	0.923314	0.871198	0.783067	0.664727	0.527077	0.385723	0.256261	0.151933	0.0790642	0.0353675
399	4.259-133.7	4.259	133.7	1800	0	0.000141147	0.000343243	0.000367665	0.00426997	0.028514	0.0598521	0.0397977	0.00190062	0.00260386	0.00367021	0.00521213	0.00742312	0.0103428	0.0143369	0.0202041	0.0280489	0.0386499	0.052987	0.0717196	0.0964721	0.12806	0.167239	0.214945	0.271689	0.337302	0.410076	0.488339	0.569357	0.650045	0.727022	0.795814	0.851649	0.88903	0.901485	0.883786	0.832462	0.747494	0.63423	0.502761	0.367876	0.244495	0.145081	0.075569	0.0338251
400	4.259-133.7	4.259	133.7	2400	0	0.000174228	0.000427036	0.000462719	0.00474415	0.0312816	0.0655834	0.0437147	0.00237455	0.00324658	0.00456331	0.00645688	0.00915568	0.0127016	0.017516	0.0245178	0.0337871	0.0461474	0.0626146	0.0837786	0.111184	0.145383	0.186794	0.235998	0.29291	0.356891	0.426321	0.499526	0.574187	0.648167	0.718774	0.782028	0.833477	0.867782	0.878526	0.860406	0.809861	0.726856	0.616635	0.488831	0.357698	0.237779	0.141128	0.0735211	0.0329213
401	4.259-133.7	4.259	133.7	3000	0	0.000205588	0.000506665	0.00055335	0.00515	0.0335822	0.0703323	0.0469802	0.00282122	0.00385036	0.00539781	0.00761416	0.0107551	0.0148614	0.0204037	0.0283846	0.0388468	0.0526347	0.0707668	0.0937383	0.122956	0.158739	0.201233	0.250736	0.306827	0.368647	0.434849	0.504036	0.574347	0.644161	0.711051	0.771245	0.820359	0.853065	0.862963	0.844708	0.794786	0.713185	0.604979	0.47956	0.350922	0.233327	0.138517	0.0721667	0.03232
402	4.259-133.7	4.259	133.7	3600	0	0.000235425	0.000582691	0.00064028	0.00550685	0.0355518	0.0743857	0.0497829	0.00324493	0.00442124	0.00618359	0.00869812	0.0122428	0.016853	0.0230335	0.0318568	0.0433333	0.0582997	0.0777491	0.102074	0.132533	0.169242	0.212121	0.261292	0.316169	0.375875	0.439389	0.505532	0.572809	0.639943	0.704553	0.762864	0.810514	0.842217	0.851601	0.83332	0.783896	0.703331	0.596601	0.472911	0.346052	0.230093	0.136605	0.071186	0.0318939
403	2.127-135.7	2.127	135.7	600	0	0.000581895	0.00130382	0.00122036	0.00855359	0.0535602	0.11173	0.0752921	0.00631193	0.00863988	0.0121601	0.0172325	0.0244825	0.0340239	0.0469975	0.0659013	0.0909682	0.124467	0.169168	0.226457	0.29996	0.390529	0.497786	0.620121	0.751838	0.882705	0.998249	1.08106	1.11375	1.08639	0.994192	0.844242	0.660021	0.470481	0.300726	0.169336	0.0827443	0.0342243	0.0116377	0.00311572	0.000612004	7.18262e-05	0	0	0
404	2.127-135.7	2.127	135.7	1200	0	0.000793394	0.00179353	0.00170593	0.0103065	0.0628045	0.130653	0.088538	0.00873988	0.0119327	0.0167267	0.0235669	0.0332524	0.0459072	0.062897	0.0872392	0.119004	0.160569	0.214659	0.282006	0.365317	0.463775	0.574918	0.694783	0.814565	0.922282	1.00588	1.05087	1.04573	0.988918	0.881589	0.732967	0.564113	0.397983	0.252828	0.141935	0.0693125	0.0287026	0.00977133	0.00262245	0.000524964	6.32646e-05	0	0	0
405	2.127-135.7	2.127	135.7	1800	0	0.000978881	0.00222653	0.00214111	0.0116862	0.0696907	0.144652	0.0984632	0.0108766	0.0148088	0.0206817	0.0290069	0.0406867	0.0558306	0.0759699	0.104416	0.141007	0.188005	0.247896	0.320756	0.408247	0.508254	0.6171	0.729806	0.836611	0.92586	0.98877	1.01384	0.992844	0.927253	0.819179	0.676865	0.518891	0.365292	0.231843	0.130118	0.0635487	0.0263194	0.00895755	0.00240695	0.000481572	6.1924e-05	0	0	0
406	2.127-135.7	2.127	135.7	2400	0	0.00114536	0.00261652	0.0025353	0.0128329	0.0751746	0.155738	0.106402	0.0127834	0.017362	0.0241699	0.0337661	0.0471166	0.0643048	0.0869653	0.118575	0.158738	0.20952	0.273095	0.348944	0.437811	0.536736	0.64143	0.746603	0.842586	0.918682	0.968687	0.983016	0.954982	0.886837	0.780529	0.643449	0.492655	0.346566	0.219846	0.123378	0.0602919	0.0249976	0.00850887	0.00227918	0.000455222	5.97428e-05	0	0	0
407	2.127-135.7	2.127	135.7	3000	0	0.00129865	0.00297613	0.00289966	0.0138235	0.0797369	0.164913	0.11303	0.0145154	0.0196705	0.0273104	0.0380256	0.052812	0.0717296	0.0964824	0.130611	0.173489	0.22696	0.292888	0.370253	0.458997	0.555702	0.655884	0.754267	0.841729	0.908572	0.950338	0.958499	0.927091	0.858488	0.754251	0.621141	0.47528	0.334225	0.211997	0.118983	0.0581518	0.0241144	0.00821281	0.00219676	0.000434777	5.90064e-05	0	0	0
408	2.127-135.7	2.127	135.7	3600	0	0.00144249	0.00331412	0.00324301	0.0147088	0.0836846	0.172814	0.118783	0.0161273	0.02181	0.0301972	0.041905	0.0579598	0.0783824	0.104893	0.141056	0.186052	0.24148	0.308878	0.386836	0.474694	0.568768	0.664607	0.7572	0.837975	0.898077	0.934378	0.938869	0.905763	0.837337	0.734927	0.604892	0.462697	0.325327	0.206348	0.115811	0.0566026	0.0234723	0.00799452	0.00213738	0.000423255	5.7046e-05	0	0	0
409	0.6706-126.7	0.6706	126.7	600	0	0.00462193	0.0104798	0.0100217	0.0342682	0.176825	0.360994	0.253967	0.0496469	0.0667253	0.0916203	0.125768	0.171507	0.228611	0.300952	0.395266	0.506321	0.632611	0.770604	0.908242	1.02688	1.10555	1.12679	1.07853	0.953023	0.760432	0.548984	0.349329	0.188945	0.0865256	0.0328428	0.00984983	0.00226336	0.000317909	3.54828e-06	0	0	0	0	0	0	0	0	0	0
410	0.6706-126.7	0.6706	126.7	1200	0	0.00491525	0.0111543	0.0106826	0.0357263	0.182625	0.372396	0.262512	0.0526461	0.0707085	0.0969431	0.132859	0.180806	0.24036	0.315398	0.412573	0.526162	0.653857	0.791219	0.92546	1.03726	1.1062	1.11622	1.05635	0.921094	0.723905	0.514854	0.322904	0.172513	0.0783219	0.029474	0.00873892	0.001987	0.000325544	5.11046e-05	7.41835e-07	0	0	0	0	0	0	0	0	0
411	0.6706-126.7	0.6706	126.7	1800	0	0.00519601	0.011797	0.0113076	0.0370849	0.18796	0.382863	0.270422	0.0555607	0.0745416	0.102044	0.139541	0.189449	0.251298	0.328765	0.428262	0.543634	0.672211	0.808857	0.939892	1.04529	1.10516	1.1044	1.0341	0.891635	0.692317	0.48624	0.301055	0.159182	0.0718907	0.0269868	0.00797452	0.00179388	0.000306975	4.96228e-05	3.97733e-07	0	0	0	0	0	0	0	0	0
412	0.6706-126.7	0.6706	126.7	2400	0	0.00546049	0.0124049	0.011903	0.0383531	0.192853	0.392435	0.277687	0.058304	0.0781279	0.106823	0.145845	0.197577	0.261513	0.341156	0.44268	0.559615	0.688608	0.823905	0.951516	1.05076	1.10223	1.09195	1.0128	0.864705	0.664559	0.462197	0.283568	0.148672	0.0665867	0.0248373	0.00733498	0.00165794	0.000273741	4.09328e-05	3.20351e-07	0	0	0	0	0	0	0	0	0
413	0.6706-126.7	0.6706	126.7	3000	0	0.00571743	0.0129952	0.0124805	0.0395596	0.197426	0.401351	0.284482	0.0609397	0.0815827	0.111393	0.151789	0.205142	0.270892	0.352405	0.455626	0.573774	0.703044	0.837028	0.961133	1.05428	1.09788	1.07926	0.992722	0.840311	0.640191	0.441721	0.269133	0.140271	0.0624807	0.0231692	0.00681805	0.00154733	0.000259408	3.94255e-05	1.30883e-07	0	0	0	0	0	0	0	0	0
414	0.6706-126.7	0.6706	126.7	3600	0	0.00596529	0.0135631	0.0130337	0.0406989	0.201687	0.40964	0.29081	0.0634231	0.0848395	0.115699	0.157401	0.212293	0.279722	0.362941	0.467625	0.586702	0.715896	0.848191	0.968737	1.05609	1.09252	1.06654	0.973843	0.818237	0.618748	0.424213	0.257054	0.133314	0.0591877	0.0219062	0.00645042	0.00147277	0.000249348	3.58758e-05	1.15973e-07	0	0	0	0	0	0	0	0	0
415	2.667-125.3	2.667	125.3	600	0	0.00014707	0.000321845	0.000288027	0.00354998	0.0238358	0.0500578	0.0332606	0.00152388	0.00209526	0.00296638	0.00424202	0.00610246	0.00858465	0.0120398	0.0172465	0.0243695	0.0342696	0.048109	0.0668883	0.0928873	0.127891	0.173933	0.233548	0.309555	0.404199	0.516389	0.643808	0.780435	0.915747	1.03436	1.11682	1.1451	1.10721	0.999825	0.834879	0.638121	0.440369	0.270426	0.145171	0.0669974	0.025954	0.00823359	0.00197209	0.000287765
416	2.667-125.3	2.667	125.3	1200	0	0.000192805	0.000426549	0.00038986	0.00418189	0.0277068	0.058115	0.0387165	0.00205171	0.00281715	0.00398325	0.00568543	0.00815788	0.0114465	0.0159916	0.0227851	0.0320185	0.0447558	0.0623835	0.0860002	0.11821	0.160784	0.21557	0.284814	0.370466	0.473208	0.589927	0.715797	0.842181	0.957277	1.04581	1.09123	1.08239	1.01515	0.892515	0.729254	0.54842	0.37436	0.228571	0.122475	0.0565745	0.0220263	0.00707103	0.00172572	0.000256495
417	2.667-125.3	2.667	125.3	1800	0	0.000234871	0.000524089	0.000486807	0.00470524	0.03082	0.0645751	0.0431166	0.00254651	0.00349469	0.00493453	0.00702985	0.010058	0.0140691	0.0195919	0.0277981	0.0388858	0.0540433	0.0748092	0.102336	0.139368	0.18752	0.248326	0.323506	0.414022	0.519327	0.635012	0.754667	0.868555	0.965521	1.03233	1.0558	1.02916	0.95173	0.827891	0.671457	0.502606	0.342227	0.208731	0.111806	0.0516629	0.0201438	0.00647677	0.00159412	0.000247705
418	2.667-125.3	2.667	125.3	2400	0	0.000274032	0.000615364	0.000578306	0.00515413	0.0334289	0.0699753	0.0468142	0.00301299	0.00413161	0.00582823	0.00828769	0.0118237	0.0164955	0.0229059	0.0323743	0.0450916	0.0623371	0.085749	0.116479	0.157287	0.209561	0.274493	0.353291	0.445984	0.551027	0.663322	0.775646	0.878188	0.961169	1.01342	1.02416	0.988819	0.908007	0.78602	0.635493	0.474886	0.323106	0.197027	0.105594	0.048846	0.0190635	0.00613651	0.00151679	0.000231881
419	2.667-125.3	2.667	125.3	3000	0	0.000311073	0.000702197	0.000666177	0.0055525	0.0356951	0.0746551	0.0500343	0.00345989	0.00473866	0.0066737	0.0094723	0.0134846	0.0187708	0.025989	0.0365893	0.0507617	0.0698435	0.0955226	0.128924	0.172751	0.228109	0.295861	0.376784	0.470101	0.573467	0.68149	0.78674	0.87985	0.952393	0.994726	0.997706	0.957952	0.876325	0.756772	0.610951	0.456142	0.310226	0.18913	0.101375	0.0469355	0.018332	0.00590434	0.00146519	0.000226537
420	2.667-125.3	2.667	125.3	3600	0	0.000346503	0.000785826	0.000751752	0.00591432	0.0377109	0.0788083	0.0529042	0.00389034	0.00532289	0.00748545	0.0106056	0.0150679	0.0209318	0.0289049	0.0405454	0.0560207	0.0767186	0.104366	0.140014	0.186283	0.244015	0.3137	0.395711	0.488665	0.589664	0.693276	0.792099	0.877462	0.942204	0.977736	0.97587	0.933756	0.852239	0.73494	0.592874	0.442496	0.300904	0.183439	0.0983297	0.0455475	0.0178051	0.0057345	0.00142136	0.000221279
421	3.214-121.6	3.214	121.6	600	0	6.35189e-05	0.000138275	0.000122463	0.00216611	0.014936	0.0314434	0.0207809	0.000648487	0.000892567	0.00126665	0.00181702	0.0026274	0.003717	0.00523546	0.0075366	0.0107194	0.0152096	0.0215772	0.0303668	0.0428141	0.0599859	0.0832583	0.114574	0.156551	0.212026	0.282474	0.370194	0.476232	0.598686	0.733119	0.870353	0.996451	1.09387	1.14274	1.1278	1.0442	0.899359	0.713221	0.514149	0.332277	0.189033	0.0930904	0.0389523	0.0133933
422	3.214-121.6	3.214	121.6	1200	0	8.39125e-05	0.0001849	0.000167704	0.00256204	0.0174979	0.036805	0.02437	0.000885606	0.00121877	0.00172882	0.00247503	0.00356514	0.00502837	0.00707014	0.0101531	0.0143903	0.0203186	0.0286713	0.0401119	0.0561149	0.0779262	0.107066	0.145612	0.196205	0.261323	0.341529	0.437897	0.549633	0.672491	0.799259	0.918554	1.01639	1.0782	1.08984	1.04342	0.940681	0.792654	0.618404	0.440907	0.283376	0.161146	0.0795574	0.0334554	0.0115761
423	3.214-121.6	3.214	121.6	1800	0	0.000102614	0.000228246	0.000210758	0.00288651	0.0195535	0.0410979	0.0272556	0.0011087	0.00152675	0.00216441	0.00309248	0.00444439	0.00625684	0.00877615	0.0125629	0.0177491	0.0249676	0.0350699	0.048783	0.0677501	0.0933067	0.127021	0.170929	0.227428	0.298518	0.383916	0.48349	0.594976	0.712767	0.828591	0.931118	1.00821	1.04861	1.042	0.983723	0.877483	0.734089	0.570157	0.40546	0.26039	0.148146	0.0732205	0.0308441	0.0106896
424	3.214-121.6	3.214	121.6	2400	0	0.000119999	0.000269005	0.000252008	0.0031666	0.0212978	0.0447347	0.0297099	0.00132401	0.00182121	0.00257807	0.00367867	0.00527847	0.00741582	0.0103799	0.0148198	0.0208694	0.0292424	0.0408843	0.0565636	0.0780725	0.10676	0.144112	0.192062	0.252715	0.327519	0.41541	0.515304	0.62394	0.735157	0.840708	0.930029	0.992904	1.02055	1.00464	0.941835	0.836129	0.697399	0.540705	0.384233	0.246778	0.140459	0.0694471	0.029282	0.0101793
425	3.214-121.6	3.214	121.6	3000	0	0.00013685	0.000308751	0.000292632	0.00341653	0.0228263	0.0479156	0.0318641	0.00153282	0.00210625	0.00297888	0.00424501	0.00608069	0.00852904	0.0119104	0.0169553	0.0238094	0.033248	0.0462796	0.0636971	0.0873903	0.118696	0.159002	0.210068	0.273585	0.350481	0.439213	0.537916	0.642746	0.747565	0.844349	0.923629	0.976838	0.996554	0.975613	0.911286	0.807123	0.672178	0.520735	0.369933	0.237544	0.135218	0.0669148	0.0282433	0.00983065
426	3.214-121.6	3.214	121.6	3600	0	0.000152867	0.000346816	0.000332002	0.00364245	0.0241885	0.0507462	0.0337869	0.00173442	0.00238107	0.00336514	0.00479181	0.00685221	0.0095926	0.0133723	0.0189888	0.026582	0.0369872	0.0512764	0.0702513	0.0958418	0.129332	0.171996	0.225416	0.290915	0.368925	0.457492	0.554269	0.655056	0.753989	0.843648	0.91543	0.961892	0.976609	0.952953	0.888183	0.785571	0.653695	0.5062	0.359527	0.230849	0.131466	0.065111	0.0275013	0.00957758
427	4.722-129.3	4.722	129.3	600	0	2.90481e-05	6.9097e-05	7.15697e-05	0.00194651	0.0137048	0.028905	0.0190243	0.000377843	0.000522018	0.000742379	0.00106475	0.0015377	0.00217331	0.00306305	0.00441542	0.00628505	0.00892545	0.0126755	0.0178597	0.0252157	0.0353907	0.0492445	0.0679719	0.0932111	0.126874	0.170229	0.225338	0.293822	0.375841	0.470894	0.576365	0.686906	0.795643	0.893496	0.969741	1.01408	1.01801	0.977006	0.891183	0.766237	0.614787	0.455328	0.307051	0.185292
428	4.722-129.3	4.722	129.3	1200	0	4.54327e-05	0.000110452	0.00011826	0.00244776	0.017026	0.0358713	0.0236644	0.000621067	0.000855502	0.00121262	0.00173401	0.00249587	0.00351551	0.00493431	0.00706715	0.009984	0.0140547	0.0197611	0.0275393	0.0383719	0.0530285	0.0724727	0.0979791	0.131126	0.1735	0.225597	0.288319	0.361693	0.444251	0.533737	0.626334	0.717085	0.800932	0.871644	0.92222	0.946057	0.936988	0.891213	0.808652	0.693638	0.556168	0.412054	0.278184	0.168268
429	4.722-129.3	4.722	129.3	1800	0	6.09863e-05	0.000150202	0.00016389	0.00282945	0.019481	0.0410061	0.0271039	0.000854187	0.00117528	0.00166229	0.00237032	0.00340035	0.0047739	0.00667395	0.00950774	0.0133542	0.018662	0.0260135	0.035905	0.0494491	0.0674036	0.0906751	0.120459	0.158029	0.204434	0.2595	0.323339	0.395115	0.472883	0.554334	0.636222	0.714985	0.787079	0.847463	0.890047	0.908617	0.897162	0.851783	0.772037	0.661898	0.530721	0.393343	0.26572	0.160885
430	4.722-129.3	4.722	129.3	2400	0	7.60969e-05	0.000189082	0.000208916	0.00314872	0.021484	0.0451853	0.0299174	0.00108265	0.00148712	0.00209908	0.00298611	0.00426915	0.00597333	0.00832165	0.0117978	0.016481	0.0228808	0.0316509	0.0433056	0.0589993	0.0794386	0.105431	0.13798	0.178003	0.226074	0.281589	0.344187	0.41275	0.485576	0.560772	0.635756	0.707809	0.773961	0.829549	0.868705	0.885207	0.873002	0.828184	0.750334	0.643273	0.515848	0.382405	0.258465	0.156581
431	4.722-129.3	4.722	129.3	3000	0	9.0659e-05	0.000226679	0.000252651	0.00342234	0.0231628	0.0486801	0.0322812	0.00130367	0.00178801	0.00251878	0.00357403	0.00509449	0.00710802	0.00986641	0.013922	0.0193529	0.0267122	0.0366998	0.0498126	0.0672057	0.089509	0.117399	0.151687	0.192942	0.24138	0.296219	0.356892	0.42229	0.491096	0.561853	0.63247	0.700604	0.763494	0.816566	0.853877	0.869196	0.85667	0.81244	0.735955	0.630926	0.505985	0.375149	0.25359	0.153645
432	4.722-129.3	4.722	129.3	3600	0	0.000104877	0.00026353	0.000295727	0.00366674	0.0246328	0.051734	0.0343546	0.00151837	0.00207993	0.0029258	0.00414402	0.00589014	0.00819274	0.0113348	0.015927	0.0220363	0.0302439	0.0412799	0.0556132	0.0743705	0.098088	0.127307	0.162666	0.204443	0.252587	0.306291	0.364943	0.427578	0.493304	0.560961	0.628672	0.694297	0.75515	0.806595	0.842691	0.857353	0.844735	0.800952	0.725488	0.621903	0.498713	0.369814	0.250066	0.151546
433	0.9913-123.0	0.9913	123	600	0	0.00151494	0.00338305	0.00314692	0.01565	0.0912724	0.188998	0.129332	0.0161083	0.0219626	0.0307242	0.0431912	0.0606243	0.083162	0.113361	0.156153	0.211027	0.281234	0.370268	0.477459	0.603656	0.742854	0.885507	1.01902	1.12022	1.16399	1.13838	1.0338	0.857049	0.642489	0.427598	0.246586	0.120884	0.0493416	0.0164344	0.00438859	0.000834159	0	0	0	0	0	0	0	0
434	0.9913-123.0	0.9913	123	1200	0	0.0016532	0.00369657	0.00344677	0.0165465	0.0956214	0.197806	0.135625	0.0175811	0.0239435	0.0334501	0.0469221	0.0657104	0.089992	0.122412	0.168114	0.226414	0.300349	0.393184	0.503988	0.632797	0.772384	0.911775	1.03763	1.12673	1.15409	1.11106	0.992421	0.808648	0.595757	0.390036	0.221755	0.107518	0.043523	0.0143478	0.00381114	0.000738639	0	0	0	0	0	0	0	0
435	0.9913-123.0	0.9913	123	1800	0	0.00177981	0.00398536	0.00372587	0.0173623	0.0995325	0.205715	0.141295	0.0189602	0.0257933	0.0359833	0.0504218	0.0705384	0.0964507	0.130858	0.179065	0.240274	0.317458	0.41363	0.527292	0.657683	0.796553	0.932001	1.05018	1.12786	1.14096	1.08425	0.955619	0.76813	0.558749	0.361554	0.203417	0.0978449	0.0393996	0.0129476	0.0034188	0.000661958	2.49515e-05	0	0	0	0	0	0	0
436	0.9913-123.0	0.9913	123	2400	0	0.0019024	0.00426592	0.00399856	0.0181307	0.103145	0.213001	0.146545	0.0203035	0.0275971	0.0384636	0.0538149	0.0751276	0.102523	0.138806	0.18939	0.253232	0.33323	0.432159	0.548001	0.679213	0.816722	0.947941	1.05864	1.12571	1.12647	1.05865	0.922585	0.733352	0.528054	0.338611	0.189062	0.0905131	0.0364005	0.0119436	0.00312987	0.000601368	2.16959e-05	0	0	0	0	0	0	0
437	0.9913-123.0	0.9913	123	3000	0	0.00202056	0.00453631	0.00426133	0.0188512	0.10648	0.219713	0.1514	0.021588	0.0293155	0.0408107	0.0570148	0.0794482	0.108225	0.146199	0.198878	0.265092	0.347553	0.448755	0.566296	0.697785	0.833414	0.96021	1.06369	1.1212	1.11144	1.03461	0.8933	0.703899	0.50292	0.320356	0.177973	0.0849811	0.0341682	0.0112494	0.00296656	0.000565477	1.8917e-05	0	0	0	0	0	0	0
438	0.9913-123.0	0.9913	123	3600	0	0.0021344	0.00479698	0.00451494	0.0195305	0.109581	0.225941	0.155922	0.0228256	0.0309643	0.0430605	0.0600712	0.0835601	0.113652	0.153222	0.207822	0.276125	0.360752	0.463925	0.582661	0.713917	0.847392	0.969716	1.06636	1.11517	1.09634	1.01233	0.867171	0.67829	0.481654	0.305401	0.169143	0.0806389	0.0324506	0.0106949	0.00281031	0.00053154	1.8227e-05	0	0	0	0	0	0	0
439	3.64-127.7	3.64	127.7	600	0	6.9768e-05	0.000156607	0.000147066	0.00255933	0.0176299	0.0371112	0.0245306	0.000776687	0.00107038	0.00151795	0.00217358	0.00313493	0.00442454	0.00622508	0.00895179	0.0127026	0.017953	0.0253633	0.0355407	0.0498502	0.0694268	0.0957111	0.13065	0.176751	0.236588	0.311067	0.401829	0.508745	0.628237	0.754604	0.878169	0.98544	1.06154	1.09176	1.06639	0.983364	0.849479	0.681594	0.502286	0.335304	0.199307	0.103811	0.0464205	0.0173449
440	3.64-127.7	3.64	127.7	1200	0	0.000100017	0.000228279	0.000220846	0.00314531	0.0213714	0.0449313	0.0297803	0.00116279	0.00159912	0.00226539	0.00323715	0.00464743	0.00653065	0.00915066	0.0130846	0.0184485	0.0258856	0.036263	0.0503219	0.0697253	0.0956874	0.129647	0.173526	0.229521	0.299318	0.382301	0.478198	0.584596	0.695849	0.804529	0.900897	0.974464	1.01544	1.01504	0.969081	0.878593	0.750094	0.597444	0.438582	0.292446	0.17396	0.0908153	0.0407851	0.0153364
441	3.64-127.7	3.64	127.7	1800	0	0.000127629	0.000294672	0.000290769	0.00360355	0.0242073	0.0508402	0.0337721	0.00152392	0.00209328	0.00295953	0.00421934	0.00603976	0.00845788	0.0118027	0.0167924	0.0235474	0.0328142	0.045603	0.0627206	0.085967	0.116488	0.15559	0.204949	0.266094	0.33984	0.424659	0.518946	0.619157	0.719579	0.813356	0.892341	0.948749	0.975435	0.965473	0.915503	0.826266	0.70352	0.559705	0.41068	0.27378	0.162916	0.0851074	0.038248	0.0144113
442	3.64-127.7	3.64	127.7	2400	0	0.000153742	0.000358047	0.000358452	0.00398927	0.0265295	0.0556651	0.0370497	0.00186871	0.00256358	0.00361739	0.00514377	0.00734245	0.0102552	0.0142613	0.0201957	0.0281741	0.0390239	0.053851	0.0734569	0.0996809	0.133542	0.176135	0.228852	0.292602	0.367435	0.451291	0.541937	0.635493	0.726835	0.810197	0.878777	0.926146	0.946269	0.932801	0.882211	0.794881	0.676046	0.53743	0.394252	0.262911	0.15651	0.0818115	0.0368029	0.0138717
443	3.64-127.7	3.64	127.7	3000	0	0.000178612	0.000418837	0.000424061	0.00432776	0.0285217	0.0597943	0.039868	0.00220009	0.00301445	0.00424554	0.00602433	0.00857901	0.0119501	0.0165651	0.0233586	0.0324311	0.044661	0.0612139	0.0828729	0.11146	0.14783	0.192847	0.247583	0.312423	0.386887	0.468672	0.555283	0.642968	0.727408	0.803641	0.865695	0.907941	0.924671	0.909623	0.85923	0.773561	0.657545	0.522601	0.383368	0.255648	0.152205	0.0795788	0.035808	0.0135124
444	3.64-127.7	3.64	127.7	3600	0	0.00020258	0.000477684	0.000487983	0.00463109	0.0302692	0.0634081	0.042346	0.0025211	0.00344922	0.0048493	0.00686745	0.00975567	0.0135536	0.0187291	0.0262986	0.0363446	0.0497917	0.0678378	0.0912122	0.121682	0.159933	0.206596	0.26246	0.327497	0.400845	0.480157	0.562968	0.645844	0.725134	0.79643	0.854309	0.893498	0.908246	0.89234	0.842295	0.758006	0.644148	0.51187	0.375508	0.250445	0.149119	0.0779713	0.0350859	0.0132473
445	2.141-132.9	2.141	132.9	600	0	0.000463168	0.0010313	0.000954131	0.0073428	0.0466662	0.0974917	0.0654993	0.00496236	0.00680297	0.00959125	0.0136184	0.0194037	0.0270457	0.03749	0.0528704	0.0734389	0.101139	0.13851	0.18712	0.250779	0.33089	0.428091	0.542626	0.671218	0.806455	0.936447	1.04536	1.1133	1.12545	1.07133	0.950053	0.779064	0.58527	0.396438	0.238314	0.125103	0.0561228	0.0211222	0.0064596	0.00152746	0.000222936	2.38091e-05	0	0
446	2.141-132.9	2.141	132.9	1200	0	0.000619113	0.00139129	0.00130924	0.00875138	0.0543525	0.113289	0.0764711	0.00675284	0.00923806	0.0129844	0.0183522	0.0259922	0.0360293	0.0496342	0.0693915	0.095442	0.129923	0.175554	0.233526	0.30712	0.396647	0.501106	0.618583	0.742814	0.863752	0.969306	1.04442	1.07362	1.04976	0.969526	0.837746	0.672832	0.497646	0.333582	0.199431	0.104553	0.0469012	0.0176188	0.0053724	0.00127987	0.000196999	2.01878e-05	0	0
447	2.141-132.9	2.141	132.9	1800	0	0.000757975	0.00171453	0.0016326	0.00988271	0.0602453	0.125334	0.0849254	0.00835999	0.0114096	0.0159866	0.0225117	0.0317296	0.0437687	0.0599728	0.0832089	0.113454	0.152899	0.204235	0.268207	0.34735	0.44085	0.546543	0.661245	0.777082	0.883286	0.969503	1.02283	1.03143	0.992403	0.905017	0.774597	0.618008	0.455312	0.304571	0.181901	0.0953496	0.0427782	0.0160766	0.00491119	0.00117273	0.000178163	1.81936e-05	0	0
448	2.141-132.9	2.141	132.9	2400	0	0.000885014	0.00201167	0.00193219	0.0108422	0.0650564	0.13512	0.0918558	0.00983141	0.0133889	0.0187078	0.02626	0.0368611	0.0506234	0.0690034	0.0950612	0.128628	0.171837	0.2272	0.295037	0.377178	0.471911	0.576233	0.686281	0.793562	0.88748	0.959683	0.999208	0.996624	0.95101	0.862143	0.734951	0.58494	0.43031	0.287573	0.171701	0.0900267	0.040402	0.0151889	0.00464104	0.00111222	0.000174825	1.68893e-05	0	0
449	2.141-132.9	2.141	132.9	3000	0	0.00100293	0.00228805	0.00221181	0.011679	0.0691181	0.143347	0.097727	0.0111902	0.0152093	0.0211988	0.0296693	0.0414869	0.0567425	0.0769706	0.105372	0.141622	0.187723	0.245977	0.316296	0.399876	0.49434	0.596147	0.701139	0.800741	0.884946	0.947283	0.978094	0.969193	0.92053	0.831933	0.707853	0.562754	0.413706	0.276364	0.164987	0.0865139	0.0388281	0.0145977	0.00446318	0.00106883	0.000167526	1.66992e-05	0	0
450	2.141-132.9	2.141	132.9	3600	0	0.00111324	0.00254711	0.00247474	0.0124246	0.0726349	0.150443	0.102826	0.0124556	0.0168985	0.0234935	0.0327876	0.0456886	0.0622546	0.0840859	0.114461	0.152876	0.201201	0.26153	0.333402	0.41745	0.510859	0.609776	0.709942	0.803041	0.879755	0.935003	0.96	0.947366	0.897348	0.809555	0.688083	0.546713	0.40179	0.268362	0.160195	0.0840072	0.0377034	0.014174	0.00433342	0.00103905	0.000163593	1.60895e-05	0	0
451	1.647-139.2	1.647	139.2	600	0	0.00133989	0.00301256	0.00283754	0.0145206	0.0852905	0.176746	0.120736	0.0144774	0.0197347	0.0275719	0.0386888	0.0543211	0.0745937	0.101612	0.139824	0.188847	0.251707	0.331646	0.42812	0.542486	0.6702	0.803398	0.93221	1.03876	1.10253	1.11173	1.05411	0.928655	0.756755	0.563364	0.376549	0.223275	0.115574	0.0509193	0.0186084	0.00553909	0.00129294	0.000193052	2.30262e-06	0	0	0	0	0
452	1.647-139.2	1.647	139.2	1200	0	0.00177583	0.00401751	0.00382657	0.0172921	0.098279	0.20293	0.139596	0.0192776	0.0261664	0.0363674	0.0506983	0.0705718	0.0960596	0.129512	0.175811	0.234004	0.306553	0.395767	0.499441	0.616377	0.739619	0.859318	0.964482	1.03779	1.06247	1.03545	0.951538	0.815323	0.649529	0.475228	0.313681	0.184526	0.0951716	0.0418873	0.0153101	0.0045581	0.00106427	0.00015456	4.26922e-06	0	0	0	0	0
453	1.647-139.2	1.647	139.2	1800	0	0.00214885	0.00487945	0.00467824	0.0194481	0.107777	0.221908	0.153476	0.023324	0.0315482	0.0436544	0.0605229	0.0836408	0.11301	0.1511	0.202848	0.266707	0.344533	0.437742	0.542972	0.657141	0.772207	0.878241	0.96495	1.01703	1.02107	0.978797	0.8875	0.752636	0.595355	0.433638	0.285444	0.167645	0.0864007	0.0380286	0.0139118	0.00414699	0.000971686	0.000143937	3.33244e-06	0	0	0	0	0
454	1.647-139.2	1.647	139.2	2400	0	0.00248045	0.00564677	0.0054383	0.0212416	0.115299	0.236826	0.164519	0.0268612	0.0362293	0.0499294	0.0688861	0.0946201	0.127026	0.168594	0.224162	0.2917	0.372445	0.467047	0.5714	0.681148	0.788032	0.882691	0.955883	0.99438	0.987085	0.938012	0.845083	0.71351	0.562891	0.40934	0.269188	0.158017	0.0814381	0.0358572	0.0131165	0.00390902	0.000915091	0.000133089	2.52914e-06	0	0	0	0	0
455	1.647-139.2	1.647	139.2	3000	0	0.00277889	0.00633818	0.00612449	0.022777	0.121478	0.248997	0.173622	0.0299954	0.0403463	0.0554013	0.0761062	0.103986	0.138824	0.183055	0.241342	0.31128	0.393541	0.488137	0.590546	0.695572	0.795194	0.880911	0.944451	0.974115	0.960281	0.908077	0.815408	0.687034	0.541373	0.393391	0.258569	0.151748	0.0782021	0.0344429	0.0126124	0.00375989	0.000876672	0.000127456	2.39796e-06	0	0	0	0	0
456	1.647-139.2	1.647	139.2	3600	0	0.00305141	0.00696909	0.00674989	0.0241199	0.126695	0.259215	0.181334	0.0328046	0.0440107	0.0602392	0.0824379	0.11209	0.14888	0.195174	0.255445	0.326973	0.409908	0.50378	0.603842	0.704376	0.797808	0.876486	0.932966	0.956737	0.93903	0.885425	0.793606	0.667901	0.525953	0.382033	0.251054	0.147343	0.07594	0.0334422	0.0122437	0.0036498	0.000850785	0.000126201	3.14823e-06	0	0	0	0	0
457	2.999-126.2	2.999	126.2	600	0	0.00011284	0.000248678	0.000225613	0.00312399	0.0211805	0.0445211	0.0295212	0.00118839	0.00163727	0.00232597	0.00333144	0.00478928	0.00674037	0.00946414	0.0135753	0.0192127	0.0270667	0.0381081	0.0532042	0.074232	0.102681	0.140384	0.189748	0.253667	0.334723	0.432721	0.547523	0.676273	0.811324	0.940298	1.04666	1.11383	1.12645	1.07331	0.955825	0.788862	0.59716	0.409807	0.250635	0.134164	0.0614483	0.0235266	0.00731033	0.00173076
458	2.999-126.2	2.999	126.2	1200	0	0.000153029	0.000341558	0.000317417	0.00374419	0.0250395	0.0525663	0.0349505	0.00166513	0.00229211	0.00324937	0.00463886	0.00664847	0.00933038	0.0130467	0.0186194	0.0262151	0.0366901	0.0512346	0.0708584	0.0977654	0.133493	0.179756	0.238754	0.312757	0.403095	0.507813	0.624248	0.746612	0.865561	0.968332	1.04021	1.06943	1.04774	0.971295	0.845955	0.686653	0.513919	0.350265	0.213578	0.114372	0.0525348	0.0201929	0.00630995	0.00151486
459	2.999-126.2	2.999	126.2	1800	0	0.000189399	0.000426804	0.000403661	0.00424365	0.0280568	0.0588375	0.0392093	0.0021099	0.0029002	0.00410319	0.00584689	0.0083592	0.0116952	0.0162958	0.0231445	0.0324197	0.045112	0.0625495	0.0857781	0.117151	0.158136	0.210225	0.275179	0.354371	0.448002	0.552996	0.665198	0.777559	0.881008	0.964314	1.01533	1.02597	0.991361	0.909525	0.786416	0.635362	0.47429	0.322865	0.196795	0.105426	0.0485059	0.0187031	0.00587233	0.00140743
460	2.999-126.2	2.999	126.2	2400	0	0.000223716	0.000507767	0.000486437	0.00467167	0.0305773	0.064062	0.0427768	0.00253357	0.0034765	0.00490956	0.00698199	0.00995668	0.0138927	0.0192986	0.0272963	0.0380501	0.0526501	0.0725374	0.0987451	0.133639	0.178509	0.234575	0.303164	0.38485	0.478877	0.581467	0.687747	0.790529	0.881771	0.951789	0.990521	0.991848	0.951952	0.869279	0.749414	0.604456	0.450845	0.306772	0.186896	0.100125	0.0461313	0.017819	0.00560521	0.00134556
461	2.999-126.2	2.999	126.2	3000	0	0.000256031	0.000584407	0.000565454	0.00504777	0.0327458	0.0685468	0.0458537	0.00293717	0.00402561	0.00567576	0.00805465	0.0114586	0.0159491	0.0220897	0.0311252	0.0432008	0.0594678	0.0814374	0.110097	0.147773	0.195562	0.254359	0.325074	0.407647	0.500619	0.599868	0.700289	0.794978	0.877024	0.937997	0.969087	0.965293	0.923289	0.841211	0.724111	0.583577	0.435103	0.295969	0.180318	0.0966631	0.0445772	0.0172381	0.00543741	0.00130503
462	2.999-126.2	2.999	126.2	3600	0	0.000286998	0.000658427	0.000642704	0.00538749	0.0346613	0.0724985	0.0485769	0.00332536	0.00455168	0.00640622	0.00907407	0.0128823	0.0178925	0.024715	0.0346921	0.047948	0.0656799	0.0894335	0.120145	0.16006	0.210045	0.270706	0.342608	0.425126	0.516252	0.611873	0.70697	0.79507	0.870239	0.924961	0.951247	0.94453	0.901528	0.820356	0.705636	0.568383	0.423686	0.288207	0.175581	0.0941256	0.0434173	0.0167946	0.00529468	0.00126955
463	3.539-124.7	3.539	124.7	600	0	5.94409e-05	0.000131751	0.00012085	0.00223726	0.015468	0.0325712	0.0215148	0.000639972	0.000881259	0.00125254	0.00179881	0.0025947	0.00365982	0.00515097	0.00740934	0.0105285	0.0149257	0.0211504	0.0297496	0.0419234	0.0586999	0.0814443	0.111939	0.152559	0.205992	0.27376	0.3582	0.460045	0.577116	0.70553	0.837156	0.958981	1.05525	1.1091	1.10708	1.04255	0.918845	0.751656	0.564724	0.384655	0.233528	0.124363	0.0569581	0.0218473
464	3.539-124.7	3.539	124.7	1200	0	8.25808e-05	0.000185843	0.000175337	0.00271121	0.0185324	0.0389838	0.0258074	0.000923655	0.00127209	0.00180438	0.00258152	0.00371253	0.00522685	0.00734003	0.010521	0.0148792	0.0209753	0.0295336	0.0412015	0.0574657	0.0795245	0.108871	0.147363	0.197212	0.260655	0.338223	0.430747	0.536821	0.651929	0.769801	0.880563	0.972091	1.03251	1.05054	1.01938	0.937989	0.812168	0.656329	0.489479	0.332291	0.201838	0.107773	0.0495088	0.019091
465	3.539-124.7	3.539	124.7	1800	0	0.000103755	0.000236029	0.000227028	0.0030885	0.0209106	0.0439482	0.0291483	0.00119171	0.00163888	0.00232111	0.00331552	0.00475683	0.00668007	0.00935216	0.0133541	0.0188105	0.026376	0.0369056	0.0511165	0.0706578	0.0967775	0.130947	0.17492	0.230547	0.299424	0.381152	0.47524	0.57886	0.686706	0.792217	0.88609	0.958322	1.00013	1.00331	0.963296	0.879889	0.758325	0.611081	0.455003	0.308788	0.187645	0.10026	0.0460995	0.0178255
466	3.539-124.7	3.539	124.7	2400	0	0.000123826	0.000284072	0.000277276	0.00341208	0.0229067	0.0481059	0.0319589	0.00145079	0.00199269	0.00281799	0.00401735	0.00575016	0.00805864	0.0112535	0.0160091	0.0224595	0.0313422	0.043599	0.0599812	0.0822468	0.111607	0.149411	0.197239	0.256502	0.328131	0.411033	0.503879	0.603153	0.70342	0.798386	0.880059	0.940416	0.97232	0.968778	0.925873	0.843281	0.72547	0.584013	0.434715	0.295051	0.179361	0.0958967	0.044117	0.0170585
467	3.539-124.7	3.539	124.7	3000	0	0.000142894	0.000330043	0.000325881	0.00369566	0.0246225	0.0516727	0.0343795	0.00169927	0.0023324	0.00329507	0.00469124	0.00670131	0.00936896	0.0130455	0.0184947	0.0258508	0.0359033	0.0496646	0.0679013	0.0924287	0.12439	0.164949	0.215449	0.276898	0.349647	0.432138	0.522563	0.617107	0.710659	0.797621	0.871022	0.924016	0.950373	0.943572	0.899709	0.818204	0.703265	0.565908	0.421158	0.285904	0.173886	0.0929819	0.0427878	0.0165632
468	3.539-124.7	3.539	124.7	3600	0	0.000161337	0.00037478	0.000373627	0.00395087	0.0261372	0.054815	0.0365206	0.00194083	0.00266044	0.00375405	0.0053372	0.00760967	0.010619	0.0147529	0.0208452	0.0290236	0.0401346	0.0552339	0.0750813	0.101506	0.135542	0.178174	0.230519	0.293204	0.366132	0.447434	0.535008	0.625105	0.713116	0.79404	0.861677	0.909891	0.932901	0.924345	0.880256	0.799901	0.687196	0.552796	0.411334	0.279244	0.169868	0.090855	0.0418238	0.0162046
469	4.241-136.4	4.241	136.4	600	0	8.8686e-05	0.000211093	0.000218865	0.00344787	0.023598	0.0496453	0.032854	0.00114416	0.00157413	0.00223101	0.00318783	0.00457427	0.00642238	0.00899166	0.0128463	0.0180867	0.0253389	0.0354501	0.0491117	0.0679019	0.0930052	0.125772	0.167911	0.221346	0.287671	0.366391	0.456993	0.557245	0.662435	0.765749	0.858896	0.933512	0.980856	0.992782	0.964288	0.89362	0.783939	0.645388	0.492804	0.344678	0.217375	0.121303	0.0586226	0.0239878
470	4.241-136.4	4.241	136.4	1200	0	0.000140557	0.000340851	0.000363586	0.00436908	0.0292686	0.0614542	0.0408377	0.00188203	0.00258019	0.00363973	0.00517281	0.00737721	0.0102946	0.0142983	0.0202031	0.0281084	0.0388246	0.0534147	0.0726044	0.0981151	0.130928	0.171966	0.22231	0.282641	0.352934	0.431289	0.515519	0.60256	0.68868	0.768633	0.836791	0.888366	0.917409	0.917413	0.884056	0.815299	0.713281	0.586436	0.447633	0.313209	0.197641	0.110398	0.0534962	0.0219567
471	4.241-136.4	4.241	136.4	1800	0	0.000187839	0.000460247	0.000498475	0.00505128	0.0332641	0.0697313	0.0464892	0.00255233	0.00349187	0.00490806	0.00694397	0.0098499	0.0136654	0.0188464	0.0263888	0.0363545	0.0496242	0.0673391	0.0901262	0.119594	0.156379	0.20092	0.253736	0.314641	0.382822	0.456341	0.532976	0.610205	0.685688	0.755393	0.814691	0.859466	0.883955	0.88155	0.847967	0.781237	0.683182	0.56162	0.428697	0.29998	0.189349	0.10583	0.0513082	0.0210685
472	4.241-136.4	4.241	136.4	2400	0	0.000231517	0.000571107	0.000624575	0.00560425	0.0363794	0.0761576	0.0509141	0.0031731	0.00432995	0.00606653	0.00855068	0.0120661	0.0166488	0.0228237	0.0317075	0.0433097	0.0585264	0.0784869	0.103681	0.135537	0.174363	0.220214	0.273238	0.33279	0.397802	0.466786	0.537862	0.609052	0.678831	0.743651	0.799045	0.840926	0.863572	0.860411	0.827108	0.761676	0.665916	0.547379	0.417802	0.292351	0.184554	0.103172	0.0500258	0.0205514
473	4.241-136.4	4.241	136.4	3000	0	0.000272845	0.000676277	0.000744623	0.00607744	0.0389559	0.0814517	0.0545848	0.00375404	0.00511189	0.00714062	0.0100296	0.0140904	0.0193504	0.0263838	0.0363881	0.0493186	0.0660604	0.0876865	0.114536	0.147839	0.187629	0.233693	0.285985	0.343698	0.405749	0.471131	0.538332	0.605769	0.672287	0.73442	0.787704	0.828028	0.849651	0.846071	0.813035	0.748562	0.654388	0.537899	0.410558	0.287297	0.181396	0.101418	0.0491754	0.020204
474	4.241-136.4	4.241	136.4	3600	0	0.00031157	0.000775026	0.000857648	0.00648935	0.0411362	0.0859164	0.0576998	0.00429573	0.00583698	0.00813131	0.0113853	0.0159288	0.0217797	0.0295523	0.0404954	0.0545001	0.0724298	0.0952953	0.123278	0.157399	0.197506	0.243251	0.294502	0.350401	0.409969	0.472663	0.537219	0.602262	0.666773	0.727237	0.779176	0.818519	0.83955	0.835771	0.802955	0.739171	0.646137	0.53113	0.405409	0.283684	0.179099	0.10014	0.0485735	0.019967
475	1.443-138.7	1.443	138.7	600	0	0.00172125	0.0038695	0.0036438	0.0170731	0.0980222	0.202627	0.139111	0.0184955	0.0251446	0.0350554	0.0490312	0.0685178	0.0937107	0.127019	0.173601	0.232779	0.307474	0.400599	0.510407	0.636343	0.771192	0.903807	1.02073	1.10078	1.12256	1.07965	0.967694	0.797443	0.600924	0.407508	0.243415	0.126501	0.0563055	0.020794	0.00616091	0.00144753	0.000235606	2.57188e-05	7.38604e-07	0	0	0	0	0
476	1.443-138.7	1.443	138.7	1200	0	0.00221184	0.00499657	0.0047466	0.0200047	0.111344	0.229366	0.158524	0.0238152	0.0322572	0.04474	0.0622059	0.0862709	0.117006	0.157058	0.211911	0.280169	0.363971	0.465083	0.580021	0.705302	0.831271	0.945416	1.03431	1.07871	1.06258	0.98908	0.860045	0.689563	0.508075	0.338764	0.200004	0.103205	0.0457577	0.0168684	0.0050084	0.00118499	0.000193468	1.9985e-05	5.19797e-07	0	0	0	0	0
477	1.443-138.7	1.443	138.7	1800	0	0.00263853	0.00597906	0.00571163	0.0223457	0.121361	0.249294	0.17321	0.0283698	0.0383099	0.0528986	0.0731483	0.100761	0.135693	0.180645	0.241088	0.31499	0.403691	0.5079	0.62288	0.743167	0.85824	0.955941	1.02421	1.04662	1.01101	0.925477	0.793895	0.629923	0.460762	0.305786	0.180052	0.0927758	0.0411159	0.0151539	0.00449772	0.00106538	0.000174808	1.70378e-05	4.1112e-07	0	0	0	0	0
478	1.443-138.7	1.443	138.7	2400	0	0.00301775	0.00685251	0.00657004	0.024304	0.129364	0.2651	0.185002	0.0323574	0.0435599	0.0599209	0.0824819	0.112943	0.151155	0.199796	0.264126	0.341583	0.432863	0.537751	0.650674	0.764866	0.869815	0.954365	1.00799	1.01671	0.970885	0.880835	0.750606	0.592812	0.432374	0.286504	0.168565	0.0868187	0.0384765	0.0141817	0.00420649	0.000995707	0.000162774	1.55518e-05	3.74864e-07	0	0	0	0	0
479	1.443-138.7	1.443	138.7	3000	0	0.00336105	0.0076435	0.00734779	0.0259918	0.135983	0.278083	0.194782	0.035886	0.048189	0.0660651	0.0905607	0.123346	0.164159	0.215619	0.282733	0.362499	0.454979	0.559244	0.669254	0.777431	0.873715	0.948102	0.991337	0.991258	0.93983	0.848309	0.720396	0.567687	0.413489	0.273794	0.161039	0.082912	0.0367296	0.0135438	0.00402056	0.00095003	0.000155079	1.46203e-05	3.52484e-07	0	0	0	0	0
480	1.443-138.7	1.443	138.7	3600	0	0.00367311	0.00836245	0.00805468	0.0274712	0.1416	0.289038	0.203104	0.0390479	0.0523155	0.0715023	0.0976438	0.132364	0.175292	0.228951	0.298055	0.379244	0.472084	0.575061	0.68189	0.784526	0.873566	0.94011	0.97588	0.970049	0.915513	0.823835	0.698248	0.549552	0.399986	0.264776	0.155734	0.0801792	0.0355166	0.0130992	0.00389185	0.000918889	0.000148829	1.48417e-05	3.50842e-07	0	0	0	0	0
481	3.332-120.3	3.332	120.3	600	0	5.12084e-05	0.000111008	9.74855e-05	0.00190179	0.0131872	0.0277758	0.0183372	0.000518812	0.00071553	0.00101512	0.00145625	0.00210258	0.00296931	0.00419127	0.00605784	0.00863986	0.0122728	0.0174436	0.0246035	0.0347759	0.0489017	0.0681985	0.0943434	0.12966	0.176841	0.237572	0.314651	0.410104	0.5233	0.651782	0.78926	0.92435	1.04142	1.12166	1.14709	1.10524	0.994743	0.829099	0.6334	0.437791	0.268947	0.144647	0.06689	0.0259563
482	3.332-120.3	3.332	120.3	1200	0	6.71372e-05	0.000147462	0.000132918	0.00224423	0.0154302	0.0324754	0.021475	0.000703992	0.000970646	0.00137801	0.00197591	0.00284818	0.00401659	0.00565636	0.00814372	0.0115691	0.0163755	0.0231742	0.0325115	0.0456378	0.0636583	0.0879716	0.120412	0.1634	0.219534	0.28996	0.376526	0.479669	0.596801	0.722802	0.848831	0.962356	1.04836	1.09179	1.08162	1.01279	0.889312	0.726798	0.547545	0.375223	0.229698	0.123596	0.0573593	0.0223879
483	3.332-120.3	3.332	120.3	1800	0	8.17473e-05	0.000181343	0.000166601	0.00252622	0.0172441	0.0362693	0.0240181	0.000881072	0.00121421	0.00172192	0.00246401	0.00354587	0.00499483	0.00701844	0.0100753	0.0142742	0.020129	0.028351	0.03958	0.055235	0.0765022	0.104849	0.142149	0.190728	0.252869	0.329041	0.42012	0.525313	0.640682	0.759633	0.872561	0.967736	1.03244	1.0551	1.02849	0.950705	0.827162	0.672038	0.50444	0.344983	0.211093	0.113674	0.0528471	0.0206906
484	3.332-120.3	3.332	120.3	2400	0	9.57039e-05	0.000214007	0.000199568	0.00277079	0.0187897	0.0394965	0.0261884	0.0010515	0.00144797	0.00205196	0.00293307	0.00421404	0.00592624	0.00831155	0.0118996	0.0168085	0.0236253	0.0331387	0.0460349	0.0638799	0.0879137	0.11958	0.160693	0.213404	0.279604	0.359126	0.452016	0.55645	0.667757	0.778867	0.880242	0.961464	1.01209	1.0229	0.988614	0.908349	0.78713	0.637935	0.478237	0.326899	0.200048	0.107833	0.0502222	0.0197053
485	3.332-120.3	3.332	120.3	3000	0	0.000108877	0.000245041	0.000231225	0.00298701	0.0201377	0.0423073	0.0280845	0.00121584	0.00167345	0.00237004	0.00338389	0.0048542	0.00681693	0.00954256	0.0136252	0.0191925	0.0268924	0.0375739	0.0519594	0.0717281	0.0981141	0.132512	0.176653	0.232417	0.301286	0.38258	0.475659	0.578021	0.684625	0.788371	0.880337	0.951408	0.992803	0.996743	0.958689	0.877975	0.759312	0.614662	0.460499	0.314747	0.192671	0.103924	0.0484332	0.0190166
486	3.332-120.3	3.332	120.3	3600	0	0.000121591	0.0002752	0.000262327	0.00318301	0.0213419	0.0448144	0.0297809	0.00137641	0.0018925	0.00267754	0.00381904	0.00546918	0.00766661	0.0107144	0.0152675	0.021453	0.0299626	0.0417064	0.0574389	0.0788973	0.107287	0.143945	0.190489	0.248529	0.319114	0.401147	0.493473	0.593085	0.694972	0.792305	0.876831	0.940575	0.975811	0.975591	0.935665	0.855282	0.738888	0.597765	0.447676	0.305935	0.187313	0.101083	0.0471232	0.0185146
487	1.098-131.2	1.098	131.2	600	0	0.0019419	0.00435181	0.00407448	0.018531	0.105513	0.217912	0.149925	0.0207688	0.0282253	0.0393682	0.0550687	0.0768152	0.104823	0.141932	0.193738	0.259262	0.341567	0.443373	0.562263	0.696721	0.837504	0.970945	1.08127	1.14416	1.13719	1.05814	0.90769	0.704905	0.492003	0.302772	0.160134	0.0717388	0.0266042	0.00786804	0.00179232	0.000248297	1.82968e-05	0	0	0	0	0	0	0
488	1.098-131.2	1.098	131.2	1200	0	0.00225228	0.00506209	0.00476475	0.0203961	0.114072	0.235116	0.162393	0.0241316	0.0327227	0.0454922	0.0634161	0.0881337	0.119795	0.161342	0.218626	0.290293	0.378934	0.486613	0.609669	0.74442	0.879927	1.00133	1.09253	1.1304	1.09571	0.993536	0.830492	0.628681	0.428514	0.258319	0.134379	0.0594143	0.0218541	0.00647352	0.00149058	0.000219319	1.53441e-05	0	0	0	0	0	0	0
489	1.098-131.2	1.098	131.2	1800	0	0.00253688	0.00571566	0.00540381	0.0220331	0.121339	0.249654	0.173013	0.0271989	0.0368162	0.0510611	0.0709669	0.0982428	0.132995	0.178258	0.240002	0.316487	0.409764	0.521102	0.645896	0.778789	0.907504	1.0168	1.09118	1.10938	1.05533	0.939501	0.772015	0.575415	0.387006	0.230889	0.119283	0.0525404	0.0193364	0.00575421	0.00133565	0.000198303	1.32612e-05	0	0	0	0	0	0	0
490	1.098-131.2	1.098	131.2	2400	0	0.00280414	0.00632934	0.00600375	0.023498	0.127637	0.262191	0.182247	0.0300507	0.0406032	0.0561677	0.0778302	0.107369	0.14482	0.193242	0.258624	0.338816	0.435358	0.548892	0.673903	0.803606	0.92518	1.02342	1.0835	1.08633	1.01904	0.895576	0.727485	0.536937	0.358427	0.212686	0.10949	0.0481309	0.0176952	0.00527546	0.00123206	0.000186144	1.12586e-05	0	0	0	0	0	0	0
491	1.098-131.2	1.098	131.2	3000	0	0.00305427	0.0069041	0.00656631	0.0248225	0.133183	0.273186	0.190398	0.0326889	0.0440994	0.0608744	0.0841163	0.115645	0.155456	0.206583	0.274953	0.358083	0.45704	0.571768	0.696035	0.821941	0.936338	1.02461	1.07286	1.0638	0.98715	0.859418	0.69266	0.508072	0.337682	0.199822	0.102709	0.0451066	0.0165721	0.00493845	0.00115257	0.00017517	9.98852e-06	0	0	0	0	0	0	0
492	1.098-131.2	1.098	131.2	3600	0	0.00328989	0.00744592	0.0070973	0.026036	0.138149	0.282997	0.197712	0.0351571	0.0473622	0.0652367	0.0899155	0.123251	0.165155	0.218618	0.289467	0.374928	0.475593	0.590792	0.713688	0.835491	0.943103	1.0225	1.06076	1.0425	0.959467	0.829561	0.664873	0.485711	0.321967	0.190199	0.0976863	0.0429095	0.0157723	0.00469197	0.00109016	0.000166051	9.07798e-06	0	0	0	0	0	0	0
493	4.03-130.9	4.03	130.9	600	0	6.48154e-05	0.000149466	0.000147184	0.00267601	0.0184821	0.0389144	0.0257077	0.000773221	0.00106562	0.00151296	0.00216781	0.00312216	0.00439774	0.00617703	0.00886696	0.0125649	0.0177428	0.025036	0.0350082	0.0489677	0.0680283	0.0935158	0.12717	0.171262	0.228109	0.298483	0.383685	0.483282	0.594076	0.711101	0.825892	0.927513	1.0044	1.04462	1.03878	0.982479	0.87841	0.736885	0.574036	0.41025	0.2646	0.151508	0.0755173	0.0320527
494	4.03-130.9	4.03	130.9	1200	0	9.74105e-05	0.000229029	0.000232881	0.0033435	0.0227319	0.0477942	0.031671	0.00121813	0.00167578	0.00237224	0.00338535	0.00485468	0.00681207	0.0095195	0.0135659	0.019071	0.0266721	0.0372168	0.051392	0.0707667	0.0964844	0.129825	0.17238	0.225863	0.291551	0.368704	0.456619	0.552767	0.652683	0.750604	0.83896	0.910289	0.957413	0.972753	0.950515	0.888074	0.787803	0.658024	0.511577	0.365388	0.235816	0.135279	0.0676587	0.0288119
495	4.03-130.9	4.03	130.9	1800	0	0.000127682	0.000303884	0.000315029	0.00385711	0.0258827	0.0543535	0.0361088	0.00163744	0.00224814	0.003173	0.00451229	0.00644599	0.00901051	0.0125357	0.0177548	0.0247812	0.0343584	0.0474659	0.0648151	0.088059	0.118212	0.156313	0.203634	0.261192	0.329259	0.406267	0.490692	0.579418	0.668402	0.75295	0.827053	0.88527	0.921945	0.930269	0.904947	0.843222	0.746829	0.623314	0.484471	0.346083	0.223511	0.128346	0.0642446	0.0273914
496	4.03-130.9	4.03	130.9	2400	0	0.000156136	0.00037471	0.000393475	0.0042819	0.0284114	0.0596011	0.0396813	0.00203299	0.00278579	0.00392314	0.00556649	0.00792493	0.0110333	0.0152816	0.0215197	0.0298527	0.041091	0.0562675	0.0760696	0.102147	0.135315	0.176322	0.226106	0.285079	0.352852	0.427611	0.507568	0.5897	0.670825	0.747161	0.813605	0.86558	0.897843	0.903594	0.877519	0.816802	0.722952	0.603184	0.468799	0.334948	0.216385	0.1243	0.0622591	0.0265596
497	4.03-130.9	4.03	130.9	3000	0	0.000183317	0.000442728	0.000469372	0.00465077	0.03055	0.0640266	0.0427107	0.00241224	0.0033002	0.00463801	0.00656464	0.009316	0.0129276	0.0178361	0.024982	0.0344479	0.0470857	0.0639646	0.0857136	0.113907	0.149147	0.191912	0.24284	0.301894	0.368297	0.440267	0.516076	0.593089	0.668809	0.740006	0.802069	0.85065	0.880582	0.885096	0.858851	0.799024	0.70699	0.589756	0.458361	0.327514	0.211598	0.121575	0.0609186	0.026
498	4.03-130.9	4.03	130.9	3600	0	0.000209278	0.000507972	0.000542606	0.00497713	0.0323974	0.0678394	0.0453334	0.00277391	0.00378986	0.00531635	0.00750626	0.0106189	0.014691	0.020194	0.0281411	0.0385929	0.0524252	0.0707141	0.0940041	0.123762	0.160394	0.204149	0.255444	0.313929	0.37861	0.447911	0.520281	0.593429	0.665425	0.73333	0.792659	0.839176	0.867727	0.871536	0.845271	0.786105	0.695424	0.580083	0.450834	0.322148	0.208166	0.11963	0.0599602	0.025605
499	3.467-124.6	3.467	124.6	600	0	6.32826e-05	0.000139999	0.000127952	0.00229575	0.0158434	0.0333563	0.0220396	0.000673676	0.000930262	0.00132282	0.00189583	0.00273306	0.00385919	0.00543103	0.00781259	0.0111119	0.0157532	0.0223128	0.0313635	0.0441426	0.0617256	0.0855269	0.117417	0.159849	0.215589	0.286049	0.373282	0.478039	0.598015	0.728226	0.85949	0.978734	1.07004	1.11584	1.10316	1.02771	0.894742	0.720983	0.531549	0.354059	0.209698	0.108658	0.0481976	0.0178482
500	3.467-124.6	3.467	124.6	1200	0	8.72082e-05	0.000195848	0.000184078	0.00277452	0.0189309	0.0398156	0.0263673	0.000968198	0.00133185	0.00189035	0.0027063	0.00389182	0.00548095	0.00769239	0.0110262	0.0156056	0.0219849	0.0309264	0.0431194	0.0601089	0.0831283	0.113662	0.153679	0.205485	0.271323	0.351572	0.446664	0.555075	0.672214	0.790715	0.899912	0.987982	1.04291	1.05294	1.01212	0.921649	0.788501	0.627642	0.459415	0.305072	0.180638	0.0937527	0.0417029	0.0154904
501	3.467-124.6	3.467	124.6	1800	0	0.000109373	0.000248267	0.00023788	0.00315802	0.021339	0.0448405	0.0297508	0.00124532	0.00171228	0.00242502	0.00346384	0.00497047	0.00698278	0.00977327	0.01395	0.0196492	0.0275444	0.0385287	0.0533384	0.0736808	0.10084	0.136286	0.181876	0.239505	0.310694	0.39487	0.491239	0.596887	0.706379	0.811961	0.903588	0.971868	1.00811	1.00369	0.954767	0.863047	0.734828	0.58335	0.426535	0.283201	0.167736	0.0871301	0.0388065	0.0144503
502	3.467-124.6	3.467	124.6	2400	0	0.000130131	0.000297771	0.000289359	0.00348478	0.0233493	0.0490267	0.0325821	0.00151075	0.0020758	0.00293578	0.00418544	0.00599294	0.00840116	0.0117267	0.0166785	0.0233978	0.0326323	0.0453703	0.0623905	0.085505	0.11594	0.155061	0.204542	0.265801	0.339672	0.424877	0.519771	0.620692	0.722199	0.817092	0.896436	0.952723	0.979211	0.968424	0.916883	0.826243	0.702278	0.557053	0.407161	0.270339	0.160185	0.0832649	0.0371083	0.013825
503	3.467-124.6	3.467	124.6	3000	0	0.000149718	0.000344906	0.000339064	0.00377077	0.0250747	0.0526121	0.0350173	0.00176574	0.00242428	0.00342441	0.00487346	0.00696305	0.00973956	0.0135598	0.0192213	0.0268643	0.0372961	0.0515684	0.0704719	0.0958768	0.12893	0.170838	0.223025	0.286458	0.361409	0.446118	0.538401	0.634329	0.728857	0.815534	0.886536	0.935493	0.956458	0.942504	0.890296	0.80121	0.680483	0.539471	0.394185	0.261758	0.155149	0.0806685	0.0359717	0.0134054
504	3.467-124.6	3.467	124.6	3600	0	0.000168927	0.000391325	0.000388317	0.00403198	0.0266221	0.0558218	0.0372053	0.0020164	0.00276612	0.00390195	0.00554501	0.00790585	0.011031	0.0153211	0.0216484	0.0301423	0.0416697	0.0573371	0.0779134	0.105275	0.140452	0.184475	0.238533	0.303182	0.378242	0.461648	0.550943	0.642193	0.730858	0.811231	0.876328	0.92051	0.938184	0.922551	0.870286	0.782582	0.664345	0.526525	0.384685	0.255481	0.15149	0.078809	0.0351552	0.0131058
505	2.225-122.2	2.225	122.2	600	0	0.000191029	0.000414246	0.000364032	0.00399698	0.0265448	0.0556903	0.0370864	0.00192624	0.00264859	0.00374992	0.00535814	0.0076984	0.0108168	0.0151509	0.0216557	0.0305159	0.042827	0.0599945	0.0832078	0.115194	0.157877	0.213472	0.284624	0.37396	0.483194	0.609809	0.749168	0.891475	1.02221	1.12219	1.1689	1.14569	1.04801	0.884492	0.680062	0.469867	0.28709	0.152559	0.0687038	0.0257781	0.00780191	0.00172855	0.000231524	1.99997e-06
506	2.225-122.2	2.225	122.2	1200	0	0.000235409	0.000514429	0.000459084	0.00454626	0.0298616	0.0625837	0.0417685	0.00241776	0.00332091	0.00469337	0.00669432	0.0095978	0.0134576	0.0188044	0.0267812	0.037601	0.0525258	0.0731458	0.100768	0.138367	0.187836	0.25125	0.330891	0.428455	0.544195	0.67364	0.80974	0.940359	1.04999	1.1203	1.13265	1.07781	0.958362	0.787687	0.59207	0.402099	0.242649	0.127989	0.0576379	0.0217039	0.00659801	0.00151153	0.000215812	2.41063e-06
507	2.225-122.2	2.225	122.2	1800	0	0.000275964	0.000606828	0.000548198	0.00501454	0.0326298	0.0683241	0.0456854	0.00287697	0.00395055	0.00557734	0.00793688	0.0113552	0.0158975	0.022157	0.0314512	0.0439991	0.0611875	0.0847789	0.116113	0.158278	0.213035	0.282156	0.367535	0.469932	0.588121	0.716182	0.845535	0.963201	1.05443	1.10277	1.09317	1.02144	0.894124	0.725552	0.539999	0.364202	0.218946	0.115403	0.0520536	0.0196605	0.00599757	0.00137535	0.000203739	5.79789e-07
508	2.225-122.2	2.225	122.2	2400	0	0.000314073	0.000694256	0.000633536	0.00542982	0.0350383	0.0733083	0.0491007	0.00331564	0.00455214	0.00642115	0.00912104	0.0130209	0.0181962	0.0252989	0.0357927	0.0499054	0.0691254	0.0953281	0.129834	0.175773	0.234734	0.308111	0.397348	0.502322	0.620603	0.745355	0.867132	0.972766	1.04874	1.08086	1.05723	0.97653	0.846893	0.682652	0.505917	0.340309	0.204278	0.107622	0.048548	0.0183404	0.00559847	0.00129101	0.000189177	3.70219e-07
509	2.225-122.2	2.225	122.2	3000	0	0.0003505	0.000778288	0.000716337	0.00580475	0.0371704	0.077711	0.05213	0.00373615	0.00512524	0.00722202	0.0102447	0.0145994	0.0203662	0.0282582	0.039864	0.0553912	0.0764143	0.104896	0.142116	0.191171	0.253435	0.329982	0.421774	0.527846	0.644855	0.765463	0.879756	0.974816	1.0386	1.05892	1.02633	0.94114	0.811762	0.651914	0.482021	0.323803	0.19426	0.102352	0.0461852	0.0174586	0.00534165	0.00123739	0.00018077	0
510	2.225-122.2	2.225	122.2	3600	0	0.000385145	0.00085854	0.000795963	0.00614571	0.0390775	0.0816419	0.0548448	0.00413963	0.00567418	0.00798839	0.0113173	0.0160986	0.022414	0.0310311	0.0436591	0.0604847	0.0831316	0.113618	0.153184	0.204853	0.269745	0.348601	0.441985	0.548278	0.6633	0.779349	0.886549	0.972641	1.02694	1.03876	1.00026	0.912808	0.784703	0.628802	0.46431	0.311693	0.186965	0.0985389	0.0444965	0.0168305	0.00515725	0.0011959	0.000173265	0
511	3.726-121.0	3.726	121	600	0	3.69157e-05	8.08969e-05	7.25929e-05	0.00166506	0.0116395	0.0245336	0.0161711	0.000386173	0.000531392	0.000755834	0.0010853	0.00156692	0.00221724	0.00313045	0.00452364	0.00645746	0.00918871	0.0130807	0.0185048	0.0262607	0.0370853	0.0519493	0.0721382	0.0996105	0.136842	0.18559	0.248488	0.327909	0.424695	0.538703	0.666664	0.800864	0.930152	1.03948	1.11122	1.12857	1.08151	0.970972	0.809009	0.619245	0.430252	0.267585	0.146406	0.0690646
512	3.726-121.0	3.726	121	1200	0	5.00068e-05	0.000111205	0.000102637	0.00199569	0.0138358	0.0291415	0.019239	0.000544155	0.000749884	0.00106666	0.00152916	0.00220286	0.00311057	0.00438082	0.00630793	0.00896799	0.0127062	0.0180104	0.0253449	0.0357136	0.0500118	0.0693837	0.0953237	0.129955	0.17575	0.234062	0.306925	0.395521	0.498737	0.614032	0.735725	0.85422	0.957876	1.03338	1.06812	1.05253	0.982958	0.864479	0.709554	0.537956	0.371891	0.230866	0.12643	0.0598857
513	3.726-121.0	3.726	121	1800	0	6.23288e-05	0.000140214	0.000132198	0.00226726	0.0156039	0.0328439	0.0217137	0.000697458	0.000960758	0.00136534	0.00195528	0.0028123	0.00396356	0.0055713	0.00799676	0.0113259	0.0159862	0.0225595	0.0315754	0.0442023	0.0614172	0.0844422	0.114869	0.154789	0.206417	0.270535	0.348452	0.440301	0.543679	0.654631	0.766363	0.8694	0.953802	1.00911	1.0259	0.997556	0.922464	0.805988	0.658969	0.498526	0.344423	0.214017	0.117381	0.0556858
514	3.726-121.0	3.726	121	2400	0	7.37143e-05	0.000167359	0.000160414	0.00249686	0.017075	0.0359196	0.0237767	0.000844229	0.0011613	0.00164835	0.0023586	0.00338762	0.0047662	0.00668581	0.00957026	0.0135153	0.0190079	0.0267077	0.0371965	0.0517643	0.0714309	0.0974346	0.131359	0.175126	0.230643	0.298211	0.378394	0.470493	0.571423	0.676491	0.778811	0.869976	0.941568	0.985044	0.992927	0.959661	0.883892	0.770376	0.628968	0.475632	0.328596	0.204139	0.111987	0.0532188
515	3.726-121.0	3.726	121	3000	0	8.46802e-05	0.000193693	0.000188094	0.00270113	0.0183648	0.0386125	0.0255884	0.000988071	0.00135804	0.00192507	0.00275135	0.00394662	0.00554398	0.00776191	0.0110827	0.0156075	0.0218712	0.0306025	0.0424224	0.0587031	0.0804733	0.108943	0.14565	0.19232	0.250493	0.320022	0.400885	0.491715	0.589089	0.688254	0.782725	0.865133	0.928199	0.964503	0.967576	0.932172	0.856799	0.745847	0.608527	0.460031	0.317793	0.197484	0.108434	0.0515783
516	3.726-121.0	3.726	121	3600	0	9.52357e-05	0.000219241	0.000215269	0.00288491	0.0195086	0.0409969	0.0271971	0.00112815	0.00154971	0.00219423	0.00313049	0.0044837	0.0062905	0.00878963	0.0125187	0.0175842	0.0245648	0.0342415	0.0472533	0.0650348	0.0886027	0.119114	0.158022	0.206836	0.266769	0.337287	0.417884	0.506749	0.600427	0.694363	0.782492	0.85836	0.915644	0.947523	0.947883	0.911509	0.836779	0.727929	0.59372	0.448795	0.310057	0.192703	0.105831	0.0503618
517	3.345-122.1	3.345	122.1	600	0	5.83411e-05	0.000127406	0.000113549	0.00209701	0.0144963	0.0305247	0.0201633	0.000601074	0.000828594	0.00117705	0.00168882	0.00243618	0.00343697	0.00484326	0.00698553	0.00994189	0.0141003	0.0200146	0.028221	0.039855	0.0558811	0.0776096	0.10693	0.146336	0.198478	0.264948	0.348339	0.449961	0.56842	0.70003	0.836253	0.964213	1.06786	1.12852	1.13046	1.06554	0.937228	0.762002	0.565804	0.378779	0.22502	0.116597	0.0514246	0.0189527
518	3.345-122.1	3.345	122.1	1200	0	7.79355e-05	0.000172472	0.000157729	0.00249722	0.0170974	0.0359705	0.0238055	0.00083273	0.00114744	0.00162939	0.00233353	0.00335775	0.00473034	0.00665075	0.0095592	0.013553	0.0191302	0.0270006	0.0378143	0.0529549	0.073555	0.101119	0.137659	0.185643	0.247479	0.323879	0.416186	0.52393	0.643368	0.768146	0.887665	0.988866	1.05799	1.08122	1.04999	0.963474	0.829149	0.663205	0.487266	0.324534	0.192614	0.0999651	0.0442686	0.0164312
519	3.345-122.1	3.345	122.1	1800	0	9.59939e-05	0.000214574	0.000199954	0.00282279	0.0191671	0.0402944	0.0267098	0.00105133	0.00144822	0.00205492	0.0029389	0.0042207	0.00593448	0.00832443	0.0119246	0.0168423	0.0236705	0.0332407	0.046277	0.0643428	0.0886537	0.120738	0.162555	0.216339	0.284074	0.36573	0.46139	0.56906	0.683774	0.79817	0.901728	0.983165	1.03151	1.03646	0.992838	0.901566	0.770225	0.613428	0.449698	0.299245	0.177707	0.0924154	0.0409935	0.0151939
520	3.345-122.1	3.345	122.1	2400	0	0.000112886	0.000254373	0.000240557	0.00310246	0.0209131	0.0439358	0.0291655	0.00126238	0.00173739	0.00246191	0.00351513	0.00503947	0.00707481	0.00990153	0.0141349	0.0198952	0.0278588	0.038949	0.0539297	0.0744808	0.101824	0.137446	0.183222	0.241073	0.31241	0.396517	0.492619	0.597665	0.706197	0.810858	0.90175	0.969499	1.00545	1.00112	0.952711	0.861309	0.73363	0.58326	0.427342	0.284428	0.16896	0.0878738	0.0390065	0.0144864
521	3.345-122.1	3.345	122.1	3000	0	0.000129207	0.000293044	0.000280367	0.00335169	0.0224424	0.0471195	0.0313198	0.00146665	0.00201712	0.00285515	0.00407076	0.00582606	0.00816539	0.0114065	0.0162391	0.0227824	0.0317786	0.0442283	0.0609261	0.0836329	0.113529	0.151992	0.20075	0.261408	0.334854	0.419812	0.514834	0.616274	0.718665	0.815019	0.896333	0.95472	0.983031	0.973776	0.923405	0.83281	0.708309	0.562728	0.412177	0.274352	0.163061	0.0848629	0.0376952	0.0140066
522	3.345-122.1	3.345	122.1	3600	0	0.000144812	0.000330301	0.00031918	0.00357634	0.0237994	0.0499398	0.0332349	0.00166564	0.00228781	0.00323514	0.00460751	0.00658577	0.0092171	0.0128467	0.0182343	0.0255012	0.0354445	0.0491234	0.0673427	0.0918946	0.123897	0.164639	0.215677	0.278253	0.352766	0.437543	0.530694	0.628294	0.725135	0.814771	0.889029	0.941018	0.964426	0.95234	0.901285	0.811839	0.689953	0.547908	0.401206	0.267027	0.158733	0.0826477	0.0367412	0.0136594
523	3.263-136.8	3.263	136.8	600	0	0.000213831	0.000489919	0.000477128	0.00502722	0.0332452	0.0697196	0.0464563	0.00248434	0.00340894	0.00482055	0.00686918	0.00981959	0.0137384	0.0191315	0.027137	0.0379629	0.0527668	0.0730556	0.0999709	0.136139	0.183106	0.242421	0.315851	0.404421	0.507669	0.621306	0.739341	0.852503	0.949873	1.01897	1.04702	1.02677	0.956794	0.840476	0.690055	0.524208	0.36357	0.227095	0.125292	0.05969	0.0238858	0.00791642	0.00206828	0.00034897
524	3.263-136.8	3.263	136.8	1200	0	0.000319097	0.000742179	0.000741433	0.00628807	0.0405194	0.0847644	0.0567743	0.00382744	0.00523382	0.00736616	0.0104366	0.0148078	0.0205595	0.028397	0.0398319	0.0550087	0.075309	0.102454	0.13744	0.182736	0.239185	0.307294	0.387457	0.478435	0.577402	0.679066	0.776561	0.861723	0.927569	0.966004	0.969093	0.933459	0.858971	0.748307	0.61127	0.463088	0.320802	0.200331	0.110588	0.0527897	0.0211791	0.00702778	0.00184454	0.000316342
525	3.263-136.8	3.263	136.8	1800	0	0.000411699	0.000966282	0.000979759	0.00723433	0.0456846	0.0953807	0.0641398	0.00500672	0.00682973	0.00957921	0.0135102	0.0190566	0.0262989	0.0360645	0.0501012	0.0684524	0.0925586	0.12414	0.163878	0.213833	0.274204	0.344672	0.424722	0.512018	0.603075	0.693434	0.777113	0.847604	0.90019	0.92829	0.924909	0.886918	0.813846	0.707813	0.577661	0.437411	0.302955	0.189182	0.104448	0.0498742	0.0200114	0.00664382	0.00174273	0.00029609
526	3.263-136.8	3.263	136.8	2400	0	0.000496715	0.00117296	0.00120104	0.0080122	0.0497441	0.10368	0.069956	0.00608634	0.0082805	0.0115715	0.0162506	0.0228051	0.0313039	0.0426552	0.0587544	0.0795328	0.106409	0.140995	0.183647	0.236002	0.29775	0.368037	0.445886	0.528594	0.612736	0.694963	0.770177	0.832821	0.879104	0.902891	0.897224	0.858904	0.787321	0.684308	0.558344	0.422792	0.292809	0.182831	0.100965	0.048233	0.0193598	0.00643008	0.00168758	0.000283436
527	3.263-136.8	3.263	136.8	3000	0	0.000574532	0.00136281	0.00140535	0.00867148	0.0530614	0.110431	0.0747248	0.0070677	0.00959681	0.0133717	0.0187055	0.0261239	0.0356859	0.0483499	0.0660979	0.08875	0.117659	0.154301	0.198736	0.2522	0.314036	0.383123	0.458318	0.536894	0.615709	0.69235	0.762305	0.820512	0.863492	0.885129	0.878465	0.840264	0.769859	0.668926	0.545676	0.413172	0.286168	0.178687	0.0986748	0.0471373	0.0189177	0.0062823	0.00164896	0.00027778
528	3.263-136.8	3.263	136.8	3600	0	0.000647459	0.00154095	0.00159745	0.00924971	0.0558759	0.116134	0.0787835	0.00797645	0.0108064	0.0150127	0.020931	0.0291094	0.0395867	0.0533569	0.0724522	0.096592	0.127025	0.165069	0.210567	0.2644	0.325685	0.393226	0.465871	0.541002	0.615802	0.688574	0.755094	0.810524	0.851508	0.871893	0.864742	0.826792	0.757304	0.657902	0.536639	0.406315	0.281425	0.175736	0.0970394	0.0463522	0.0186026	0.00617441	0.00162079	0.000275213
529	0.8559-139.3	0.8559	139.3	600	0	0.0053441	0.0120699	0.0114618	0.0370283	0.186412	0.379385	0.268396	0.0562109	0.0753599	0.103179	0.141048	0.191364	0.253796	0.331622	0.431357	0.547208	0.675985	0.812177	0.942361	1.04657	1.10477	1.10221	1.03034	0.887195	0.688117	0.48277	0.29884	0.158172	0.0715744	0.0268084	0.00789644	0.00181917	0.000302773	6.99593e-06	0	0	0	0	0	0	0	0	0	0
530	0.8559-139.3	0.8559	139.3	1200	0	0.00625161	0.014136	0.0134518	0.0411247	0.201724	0.409169	0.291187	0.0652742	0.0872361	0.118866	0.161515	0.217457	0.286067	0.370431	0.476054	0.595854	0.724917	0.855664	0.973578	1.05702	1.08847	1.05784	0.961749	0.804973	0.606497	0.414408	0.250668	0.130058	0.0578543	0.0213789	0.00624998	0.00143506	0.000236662	7.03066e-06	0	0	0	0	0	0	0	0	0	0
531	0.8559-139.3	0.8559	139.3	1800	0	0.00705019	0.015953	0.0152003	0.0445533	0.213931	0.432697	0.309416	0.0730132	0.0972803	0.132003	0.178483	0.238799	0.311986	0.400779	0.509741	0.630933	0.75799	0.881902	0.987948	1.05401	1.06568	1.01683	0.907328	0.745888	0.552716	0.37253	0.222833	0.114662	0.050745	0.018707	0.0054592	0.0012413	0.000203797	5.97645e-06	0	0	0	0	0	0	0	0	0	0
532	0.8559-139.3	0.8559	139.3	2400	0	0.00776348	0.0175742	0.016757	0.047498	0.224009	0.451975	0.324521	0.0797917	0.106014	0.143328	0.192948	0.256672	0.333288	0.425226	0.536022	0.657087	0.780995	0.897823	0.993279	1.04532	1.04226	0.98126	0.86447	0.702471	0.515236	0.344647	0.20506	0.105132	0.0464246	0.0170958	0.00499116	0.0011355	0.000186825	5.02402e-06	0	0	0	0	0	0	0	0	0	0
533	0.8559-139.3	0.8559	139.3	3000	0	0.00841829	0.0190607	0.0181815	0.0501161	0.232672	0.468432	0.337529	0.0858744	0.113809	0.153352	0.205595	0.272073	0.351375	0.44556	0.557185	0.677253	0.79755	0.907543	0.993566	1.03407	1.01989	0.95063	0.82987	0.669178	0.487703	0.324782	0.19271	0.0986484	0.0435207	0.016015	0.00467492	0.00106262	0.000174479	4.46665e-06	0	0	0	0	0	0	0	0	0	0
534	0.8559-139.3	0.8559	139.3	3600	0	0.00900951	0.0204008	0.0194623	0.0524192	0.240089	0.482441	0.348692	0.0912821	0.120694	0.162133	0.216571	0.285273	0.366617	0.462348	0.574165	0.692823	0.809465	0.913116	0.991036	1.02227	0.999731	0.92486	0.802092	0.643417	0.467065	0.310268	0.183822	0.0940046	0.0414547	0.0152535	0.00445542	0.00101325	0.00016452	3.82689e-06	0	0	0	0	0	0	0	0	0	0
535	3.132-137.8	3.132	137.8	600	0	0.000261671	0.000599219	0.000583057	0.0056221	0.0368153	0.0771346	0.0514958	0.0030245	0.00415443	0.00586758	0.00834321	0.0119054	0.0166277	0.0231139	0.0326996	0.0455896	0.0631246	0.0870154	0.11845	0.160295	0.214083	0.28119	0.362984	0.459559	0.569283	0.686508	0.803385	0.909316	0.992682	1.04054	1.0422	0.9936	0.896189	0.758102	0.596148	0.430984	0.282041	0.164341	0.0835133	0.0362535	0.0131174	0.003827	0.000813326	0.000113386
536	3.132-137.8	3.132	137.8	1200	0	0.000388641	0.000902587	0.000899455	0.0070231	0.044731	0.0934684	0.0627481	0.00462099	0.00632192	0.00888298	0.0125604	0.0177953	0.0246572	0.0339606	0.0474624	0.0652786	0.0889419	0.120328	0.160364	0.211606	0.274646	0.349569	0.436191	0.532148	0.63346	0.734208	0.826666	0.902119	0.953639	0.973258	0.954535	0.896151	0.799965	0.67228	0.526636	0.379978	0.248453	0.1448	0.0736866	0.0320437	0.0116051	0.00339828	0.000731452	0.000103068
537	3.132-137.8	3.132	137.8	1800	0	0.000500049	0.00117113	0.00118334	0.00807427	0.0503281	0.104939	0.0707515	0.00601877	0.00820854	0.0114891	0.0161638	0.0227527	0.031324	0.0428149	0.0592229	0.080538	0.108294	0.144298	0.189122	0.244776	0.311015	0.387083	0.471982	0.562309	0.653685	0.741572	0.819517	0.880622	0.920103	0.931289	0.908285	0.849701	0.756895	0.635253	0.497201	0.358576	0.234452	0.136671	0.0695781	0.0302785	0.0109755	0.00321652	0.00069369	9.78466e-05
538	3.132-137.8	3.132	137.8	2400	0	0.000601582	0.00141685	0.00144466	0.00893555	0.0547029	0.113852	0.0770361	0.00728194	0.00990342	0.013808	0.0193422	0.0270822	0.0370679	0.0503175	0.0689744	0.0928957	0.123545	0.162564	0.210141	0.267764	0.334654	0.409547	0.49108	0.575682	0.659278	0.738634	0.808217	0.862117	0.896298	0.904259	0.880081	0.822199	0.731802	0.613945	0.480411	0.346411	0.226501	0.132065	0.0672509	0.0292733	0.0106137	0.0031123	0.000674181	9.43906e-05
539	3.132-137.8	3.132	137.8	3000	0	0.000694128	0.0016416	0.00168492	0.00966463	0.0582661	0.121076	0.0821739	0.00842605	0.0114315	0.0158844	0.022162	0.0308755	0.0420387	0.0567264	0.0771557	0.103043	0.135733	0.176691	0.22582	0.284142	0.3505	0.423432	0.501561	0.581436	0.659391	0.733191	0.797814	0.847773	0.87928	0.885729	0.861155	0.804006	0.715347	0.600006	0.469436	0.338478	0.221332	0.129065	0.0657252	0.0286127	0.0103729	0.00304103	0.000660719	9.16078e-05
540	3.132-137.8	3.132	137.8	3600	0	0.000780363	0.00185131	0.00190956	0.0103034	0.0612839	0.127167	0.0865386	0.00947892	0.01283	0.0177764	0.0247171	0.0342815	0.046456	0.0623458	0.0841967	0.111602	0.14578	0.188004	0.237924	0.296208	0.36151	0.432339	0.507412	0.58353	0.657402	0.727483	0.788998	0.836568	0.866455	0.872067	0.847426	0.790901	0.70352	0.590023	0.461592	0.332792	0.217605	0.126898	0.064634	0.0281434	0.0102037	0.00299366	0.000652435	9.09607e-05
541	4.365-120.6	4.365	120.6	600	0	1.91376e-05	4.28102e-05	3.99491e-05	0.00127923	0.00905877	0.0191157	0.0125681	0.000212935	0.000293499	0.000416208	0.000596523	0.000863625	0.00122457	0.00173165	0.00250385	0.00357979	0.00511732	0.00731808	0.0103885	0.0147996	0.0210117	0.0296478	0.0415834	0.0581245	0.0809029	0.111357	0.151758	0.204448	0.271439	0.354746	0.45504	0.570661	0.697233	0.826424	0.946051	1.04144	1.09712	1.09992	1.04253	0.927546	0.767879	0.585645	0.406478	0.252808
542	4.365-120.6	4.365	120.6	1200	0	2.6729e-05	6.09453e-05	5.88583e-05	0.0015547	0.0109337	0.0230581	0.01518	0.0003119	0.000430152	0.000611172	0.000877027	0.00126741	0.00179271	0.00252914	0.00364847	0.00519877	0.0073961	0.0105295	0.0148707	0.0210476	0.0296484	0.041466	0.0575823	0.0795003	0.109023	0.147481	0.197051	0.259617	0.336001	0.426692	0.5303	0.642577	0.757006	0.864468	0.954139	1.01519	1.03754	1.0138	0.941792	0.826065	0.677712	0.514719	0.357118	0.222463
543	4.365-120.6	4.365	120.6	1800	0	3.39435e-05	7.84262e-05	7.74828e-05	0.00177562	0.0124119	0.0261614	0.0172427	0.000408705	0.000563491	0.000799913	0.00114689	0.00165552	0.00233796	0.00329146	0.00473592	0.00672903	0.00953657	0.0135181	0.0190047	0.0267428	0.0374026	0.0518833	0.0713513	0.097372	0.131751	0.175578	0.230669	0.298225	0.378047	0.469391	0.569573	0.673634	0.775227	0.866335	0.938167	0.982537	0.992034	0.960905	0.887372	0.775631	0.63539	0.482368	0.334756	0.208824
544	4.365-120.6	4.365	120.6	2400	0	4.08059e-05	9.52414e-05	9.56954e-05	0.00196335	0.0136504	0.0287583	0.0189741	0.00050418	0.00069477	0.000984915	0.00141023	0.00203271	0.00286501	0.00402565	0.00577828	0.00818639	0.0115614	0.0163214	0.0228404	0.0319671	0.0444216	0.0611397	0.0833426	0.112569	0.150491	0.197915	0.256234	0.326009	0.406288	0.495611	0.590825	0.68703	0.778554	0.85863	0.920118	0.956148	0.960114	0.926623	0.853718	0.7453	0.610392	0.463473	0.321648	0.200678
545	4.365-120.6	4.365	120.6	3000	0	4.73975e-05	0.000111555	0.000113619	0.00212757	0.0147192	0.0309963	0.0204701	0.00059712	0.00082207	0.00116412	0.00166476	0.00239623	0.00337318	0.00473192	0.00677732	0.00957968	0.0134851	0.0189617	0.0264183	0.0367777	0.0507981	0.0694201	0.0938465	0.125561	0.166093	0.215937	0.276023	0.346367	0.425605	0.511991	0.602313	0.692022	0.77616	0.848958	0.904293	0.935848	0.93718	0.902851	0.830807	0.724867	0.593584	0.450728	0.312918	0.195395
546	4.365-120.6	4.365	120.6	3600	0	5.38705e-05	0.000127661	0.000131451	0.00227634	0.0156757	0.0329968	0.0218107	0.0006894	0.000948574	0.0013419	0.00191601	0.00275348	0.00387157	0.00542368	0.00774847	0.0109201	0.0153268	0.0214784	0.0298042	0.0412788	0.0566717	0.076929	0.103217	0.136901	0.179336	0.230747	0.291678	0.361712	0.439274	0.52256	0.608446	0.692905	0.771695	0.839646	0.89109	0.919877	0.91966	0.885098	0.813946	0.709923	0.581348	0.44147	0.306505	0.191403
547	4.459-137.6	4.459	137.6	600	0	8.19525e-05	0.0001986	0.000211634	0.00345706	0.0237184	0.0499096	0.0330115	0.0011025	0.00151679	0.0021472	0.0030653	0.00440021	0.00618129	0.00864697	0.0123313	0.0173529	0.0243108	0.0339736	0.0470061	0.0649116	0.0887632	0.119836	0.159763	0.210252	0.272687	0.346688	0.431989	0.526575	0.626186	0.725311	0.817023	0.893668	0.947771	0.971791	0.959434	0.907406	0.817041	0.694493	0.550774	0.403026	0.268193	0.159294	0.0826973	0.0368477
548	4.459-137.6	4.459	137.6	1200	0	0.000132526	0.000326862	0.000357381	0.00439194	0.0294814	0.0619126	0.0411234	0.00184352	0.00252637	0.00356105	0.00505762	0.00720884	0.010052	0.0139423	0.0196594	0.0273124	0.0376874	0.0517432	0.0701414	0.0945338	0.125742	0.164561	0.212043	0.268697	0.334343	0.407421	0.486303	0.568253	0.650023	0.727811	0.797144	0.853345	0.891075	0.90393	0.88626	0.834694	0.749669	0.636337	0.504442	0.369192	0.24583	0.146177	0.0760114	0.0339404
549	4.459-137.6	4.459	137.6	1800	0	0.000178898	0.000445467	0.000493671	0.00508186	0.033523	0.0702854	0.046842	0.00252416	0.00344572	0.00483555	0.00683642	0.0096881	0.0134256	0.0184857	0.0258156	0.0354868	0.0483534	0.0654334	0.087268	0.115356	0.150179	0.192088	0.241588	0.298383	0.361656	0.429924	0.501605	0.574597	0.646972	0.715904	0.77761	0.827841	0.861288	0.871638	0.853387	0.803007	0.720778	0.611668	0.484928	0.354995	0.236423	0.140626	0.0731697	0.0326885
550	4.459-137.6	4.459	137.6	2400	0	0.000221861	0.000555853	0.000621269	0.00563844	0.0366537	0.0767423	0.0512887	0.00314896	0.00428715	0.0059971	0.00844554	0.0119055	0.0164084	0.0224495	0.0310859	0.042336	0.0570664	0.0762728	0.100351	0.130593	0.167156	0.210046	0.259435	0.314681	0.374846	0.438871	0.505523	0.573256	0.64081	0.705641	0.763975	0.811576	0.84323	0.852619	0.834258	0.784724	0.704252	0.597593	0.473725	0.346797	0.231014	0.137437	0.0715164	0.0319556
551	4.459-137.6	4.459	137.6	3000	0	0.000262249	0.000659831	0.000741776	0.00610959	0.039212	0.0819972	0.0549339	0.00372955	0.00506574	0.00706194	0.00990712	0.0139007	0.0190638	0.025937	0.0356469	0.0481539	0.0643001	0.0850242	0.110578	0.142043	0.179345	0.222261	0.270787	0.32417	0.38155	0.442379	0.505701	0.570256	0.635076	0.697647	0.754152	0.800356	0.831062	0.839937	0.821555	0.772608	0.693304	0.588286	0.466346	0.341395	0.227435	0.135322	0.0704276	0.0314752
552	4.459-137.6	4.459	137.6	3600	0	0.000299948	0.000757005	0.000854569	0.006516	0.0413537	0.0863807	0.0579932	0.00426359	0.00577963	0.00803639	0.0112382	0.0157019	0.0214371	0.0290153	0.0396106	0.0531192	0.070347	0.0921659	0.118688	0.150803	0.188263	0.230739	0.278182	0.329838	0.384978	0.443481	0.504582	0.567154	0.630311	0.691502	0.746877	0.792178	0.822222	0.830793	0.812483	0.763972	0.685506	0.581652	0.461101	0.337584	0.224909	0.133818	0.069641	0.0311307
553	3.73-133.4	3.73	133.4	600	0	0.000105414	0.0002426	0.000238085	0.00344804	0.0234579	0.0493236	0.032682	0.00125072	0.00172129	0.00243783	0.00348134	0.00499817	0.00702429	0.009842	0.0140774	0.0198643	0.0278966	0.0390914	0.0542362	0.0751477	0.103183	0.139944	0.187505	0.248106	0.323523	0.413154	0.51638	0.629915	0.746959	0.858699	0.953503	1.01921	1.04553	1.02409	0.95225	0.835432	0.685611	0.520359	0.360375	0.224435	0.123162	0.0585342	0.0235587	0.00775995
554	3.73-133.4	3.73	133.4	1200	0	0.000158784	0.000371869	0.000375731	0.00431328	0.0287713	0.060386	0.0401654	0.00195498	0.00268577	0.00379495	0.00539865	0.00770875	0.0107764	0.0150009	0.021258	0.0296873	0.0411983	0.0569527	0.0777912	0.105743	0.142036	0.187913	0.24489	0.313952	0.395149	0.486128	0.584084	0.684033	0.779594	0.863545	0.927344	0.963836	0.967271	0.932186	0.857209	0.746678	0.610205	0.46226	0.319964	0.199296	0.109461	0.0521478	0.0210802	0.00697847
555	3.73-133.4	3.73	133.4	1800	0	0.00020733	0.000490887	0.000504743	0.00497563	0.0326649	0.0684553	0.0456751	0.00260833	0.00357345	0.00503163	0.00713139	0.0101381	0.0141056	0.0195233	0.0274542	0.0380189	0.0522427	0.071378	0.0961907	0.128703	0.169834	0.220304	0.280989	0.351896	0.432011	0.518475	0.608016	0.695966	0.777593	0.84743	0.898649	0.925698	0.923455	0.886361	0.812986	0.707136	0.577425	0.437316	0.302734	0.188643	0.103681	0.0494181	0.0199897	0.00661854
556	3.73-133.4	3.73	133.4	2400	0	0.000252548	0.000602485	0.000626875	0.00552303	0.0357687	0.0748624	0.0500828	0.0032175	0.00439966	0.00617758	0.00872579	0.012352	0.0171099	0.0235621	0.0329108	0.0452307	0.0615966	0.0832925	0.110961	0.146488	0.19046	0.24314	0.304916	0.375111	0.452218	0.5336	0.616147	0.695883	0.769356	0.83193	0.877347	0.900426	0.896164	0.858932	0.787094	0.684236	0.558598	0.423018	0.292844	0.182514	0.100326	0.0478412	0.0193738	0.00642603
557	3.73-133.4	3.73	133.4	3000	0	0.00029509	0.000707959	0.000743052	0.00599314	0.0383512	0.0801742	0.0537609	0.00378743	0.00516912	0.0072408	0.0101985	0.0143819	0.0198407	0.0271942	0.0377513	0.0515369	0.0696314	0.0932991	0.123054	0.160579	0.206149	0.259704	0.3213	0.389868	0.463735	0.540711	0.618035	0.692305	0.760804	0.819273	0.861641	0.88274	0.87756	0.84051	0.769842	0.669035	0.546119	0.413568	0.286336	0.178485	0.0981228	0.0468025	0.0189616	0.00629302
558	3.73-133.4	3.73	133.4	3600	0	0.000335446	0.000808315	0.000854064	0.00640818	0.0405691	0.0847214	0.0569283	0.00432653	0.0058946	0.00823694	0.0115705	0.01626	0.0223446	0.0304921	0.0420923	0.0571125	0.0766114	0.101824	0.133126	0.171972	0.218378	0.272053	0.332863	0.399549	0.470432	0.543824	0.617315	0.687908	0.753228	0.809118	0.849622	0.869586	0.863963	0.827136	0.757371	0.658122	0.537173	0.40676	0.281626	0.175568	0.0965412	0.0460591	0.0186627	0.00619431
559	3.158-122.7	3.158	122.7	600	0	7.30736e-05	0.000159328	0.000141556	0.00236815	0.0162727	0.0342467	0.0226499	0.000751866	0.00103584	0.00147121	0.00211082	0.00304396	0.00429629	0.00605297	0.00871398	0.0123849	0.0175377	0.024828	0.0348746	0.0490292	0.0685071	0.0948496	0.130082	0.176882	0.238075	0.314985	0.409675	0.522439	0.650156	0.786687	0.920612	1.03611	1.11597	1.14189	1.1012	0.993126	0.829563	0.635151	0.440077	0.272092	0.147571	0.0688548	0.0269291	0.00851813
560	3.158-122.7	3.158	122.7	1200	0	9.72288e-05	0.000214794	0.000195781	0.00281135	0.0191141	0.040188	0.0266343	0.00103445	0.00142412	0.00201991	0.00289027	0.00415721	0.00585578	0.00822692	0.0118008	0.0167015	0.0235314	0.0331237	0.0462381	0.064489	0.0891941	0.122071	0.165269	0.221227	0.292278	0.378803	0.481311	0.597697	0.722295	0.846645	0.957998	1.04175	1.08436	1.07396	1.00587	0.885056	0.725151	0.547652	0.376234	0.231724	0.125605	0.0587805	0.0231406	0.00737398
561	3.158-122.7	3.158	122.7	1800	0	0.000119059	0.000265602	0.000246593	0.00317178	0.0213755	0.0449062	0.029813	0.00129897	0.00178664	0.00253089	0.00361584	0.00519111	0.00729644	0.0102243	0.0146195	0.0206137	0.0289096	0.0404744	0.0561351	0.0776997	0.106543	0.144352	0.19319	0.255138	0.331862	0.422785	0.527111	0.641204	0.758204	0.86907	0.961814	1.02426	1.04643	1.02031	0.94399	0.823293	0.670621	0.504662	0.346059	0.213035	0.115537	0.0541881	0.0214341	0.00686516
562	3.158-122.7	3.158	122.7	2400	0	0.000139785	0.000314227	0.000295865	0.00348304	0.0232888	0.0488899	0.0325076	0.00155197	0.00213329	0.00301892	0.00430619	0.00617052	0.0086567	0.0121006	0.017246	0.0242309	0.0338454	0.047148	0.06501	0.0893809	0.121584	0.163192	0.216111	0.282004	0.361915	0.454457	0.557787	0.667371	0.776143	0.875453	0.954527	1.00328	1.01406	0.98072	0.902081	0.783746	0.637045	0.47888	0.328176	0.201988	0.109613	0.0514801	0.0203852	0.00653965
563	3.158-122.7	3.158	122.7	3000	0	0.000159633	0.000361167	0.000344041	0.00376101	0.0249667	0.0523772	0.0348752	0.001798	0.0024708	0.00349294	0.00497455	0.00711402	0.0099594	0.0138901	0.0197378	0.0276426	0.0384634	0.0533366	0.0731433	0.099879	0.134827	0.179449	0.235406	0.303911	0.385418	0.477931	0.578917	0.683414	0.78462	0.874589	0.943773	0.983605	0.987731	0.950841	0.871945	0.756169	0.613975	0.461229	0.315986	0.194525	0.105616	0.0496284	0.0196687	0.00632477
564	3.158-122.7	3.158	122.7	3600	0	0.000178554	0.000406054	0.000390342	0.00401082	0.0264525	0.0554603	0.0369764	0.00203683	0.00279568	0.00394729	0.00561393	0.00801402	0.011198	0.0155824	0.0220783	0.0308237	0.0427323	0.0589998	0.0805128	0.109288	0.146485	0.193425	0.251588	0.321731	0.403783	0.495372	0.593481	0.693056	0.787809	0.870456	0.932455	0.966399	0.9666	0.927998	0.8496	0.736028	0.597186	0.448484	0.307254	0.189195	0.102772	0.0482862	0.0191282	0.00615632
565	4.695-126.6	4.695	126.6	600	0	2.32392e-05	5.44617e-05	5.50865e-05	0.00166132	0.0117409	0.0247711	0.0162921	0.000291936	0.00040265	0.000572396	0.000821753	0.00118621	0.00167727	0.00236938	0.00342235	0.00488307	0.00694975	0.00988972	0.013976	0.0198205	0.0279801	0.0391889	0.0544801	0.0753444	0.103537	0.140385	0.188182	0.249014	0.323822	0.413168	0.516054	0.628658	0.744737	0.855745	0.950571	1.01732	1.04533	1.02663	0.957803	0.84315	0.694666	0.530028	0.369723	0.232082
566	4.695-126.6	4.695	126.6	1200	0	3.53977e-05	8.47482e-05	8.86672e-05	0.00207494	0.014518	0.0306033	0.0201667	0.000467654	0.000643886	0.000914326	0.00131072	0.00188768	0.00266103	0.00374284	0.00537738	0.0076285	0.0107911	0.0152529	0.021371	0.0299656	0.0417402	0.0575818	0.0787063	0.106707	0.143242	0.189156	0.246007	0.314701	0.394556	0.48411	0.580445	0.678761	0.772925	0.856098	0.921154	0.96072	0.967891	0.937348	0.866669	0.759143	0.624099	0.476142	0.332475	0.209152
567	4.695-126.6	4.695	126.6	1800	0	4.69366e-05	0.000113938	0.000121724	0.00239373	0.0166055	0.034977	0.0230863	0.000637929	0.000877259	0.0012441	0.00178035	0.00255784	0.00359682	0.00504142	0.00720943	0.0101782	0.0143134	0.0200919	0.0279292	0.0387857	0.0534148	0.0727196	0.0979197	0.130505	0.171819	0.222084	0.282118	0.351987	0.430109	0.51432	0.601667	0.688147	0.768985	0.838901	0.892503	0.92356	0.925508	0.893296	0.824481	0.721683	0.593143	0.452479	0.316153	0.199205
568	4.695-126.6	4.695	126.6	2400	0	5.8105e-05	0.000142413	0.000154308	0.00266069	0.0183177	0.038557	0.0254863	0.000805343	0.00110547	0.00156489	0.00223571	0.00320559	0.00449723	0.00628478	0.00894928	0.0125716	0.0175816	0.0245286	0.0338551	0.0466026	0.0635218	0.0854797	0.11361	0.149178	0.193154	0.245304	0.305896	0.37443	0.449078	0.527765	0.608044	0.686696	0.759862	0.823144	0.871584	0.899077	0.899163	0.866827	0.79952	0.699614	0.574983	0.438689	0.306624	0.193335
569	4.695-126.6	4.695	126.6	3000	0	6.88903e-05	0.000170059	0.000186168	0.00289211	0.0197753	0.0415995	0.0275334	0.000968452	0.00132875	0.00187755	0.00267598	0.00382794	0.00535809	0.00746773	0.0105945	0.0148198	0.0206201	0.0285953	0.0391986	0.0535194	0.0722742	0.0962511	0.12647	0.163939	0.20928	0.261953	0.32186	0.388251	0.45943	0.533606	0.608797	0.682421	0.751082	0.810647	0.856296	0.881946	0.881172	0.849002	0.782829	0.684892	0.562877	0.429502	0.300246	0.189361
570	4.695-126.6	4.695	126.6	3600	0	7.95549e-05	0.000197507	0.000217966	0.00309976	0.0210595	0.0442751	0.02934	0.00112917	0.00154755	0.00218383	0.00310743	0.0044354	0.00619447	0.00861153	0.0121737	0.0169582	0.0234787	0.0323752	0.0440988	0.0597547	0.0800089	0.105546	0.137254	0.175911	0.221843	0.274296	0.332973	0.397095	0.465227	0.535861	0.607369	0.677586	0.74338	0.800648	0.844541	0.869059	0.86784	0.83588	0.770564	0.674101	0.554023	0.422776	0.295595	0.186481
571	4.79-120.2	4.79	120.2	600	0	1.18423e-05	2.70276e-05	2.61456e-05	0.00108537	0.00774297	0.0163496	0.0107343	0.000140185	0.000193413	0.000274504	0.000394471	0.000571579	0.00080912	0.00114494	0.00166006	0.00237547	0.00339488	0.00486408	0.00692949	0.00991331	0.014122	0.0200018	0.028193	0.0396231	0.0554918	0.0769377	0.105921	0.144572	0.194728	0.258726	0.33831	0.433748	0.544145	0.665997	0.791807	0.910388	1.00843	1.07184	1.08736	1.04695	0.950468	0.807465	0.635816	0.459003
572	4.79-120.2	4.79	120.2	1200	0	1.7033e-05	3.97315e-05	3.98817e-05	0.00132973	0.00942851	0.0198981	0.0130789	0.000211695	0.000292168	0.000414996	0.000595966	0.000862087	0.00121881	0.00171954	0.00248421	0.00354517	0.00505159	0.00721139	0.0102183	0.0145226	0.02055	0.0288643	0.0402702	0.0559236	0.0772306	0.105386	0.142409	0.190218	0.249973	0.322867	0.409138	0.507179	0.613745	0.723322	0.827896	0.917708	0.982867	1.01433	1.00495	0.951013	0.853043	0.719471	0.564989	0.407878
573	4.79-120.2	4.79	120.2	1800	0	2.19255e-05	5.18585e-05	5.3235e-05	0.00152257	0.0107401	0.0226559	0.0149063	0.000281675	0.000387997	0.000550758	0.000790432	0.00114245	0.00161484	0.0022745	0.00327601	0.00466127	0.00661874	0.00941214	0.0132822	0.0187743	0.0263857	0.0367682	0.0508272	0.0698256	0.095227	0.128113	0.170329	0.223312	0.287492	0.363177	0.449483	0.543698	0.641961	0.739154	0.828479	0.901974	0.952169	0.972083	0.955921	0.900491	0.805583	0.678738	0.533133	0.385144
574	4.79-120.2	4.79	120.2	2400	0	2.66575e-05	6.37534e-05	6.65902e-05	0.00168583	0.0118356	0.0249563	0.0164345	0.00035099	0.000483151	0.000685696	0.000982981	0.00141794	0.00200115	0.00281395	0.00404462	0.00574093	0.00812513	0.0115078	0.0161667	0.0227287	0.0317422	0.0439079	0.0601934	0.0818936	0.110421	0.146702	0.192289	0.24808	0.313949	0.389544	0.473304	0.56235	0.653125	0.741062	0.820503	0.884974	0.928016	0.943119	0.924734	0.869654	0.777285	0.65463	0.514285	0.371732
575	4.79-120.2	4.79	120.2	3000	0	3.13008e-05	7.54919e-05	7.98718e-05	0.00183076	0.0127975	0.0269742	0.0177785	0.000421011	0.000578931	0.000820757	0.00117468	0.00169147	0.00238485	0.0033499	0.00480416	0.00679971	0.00959355	0.0135386	0.0189411	0.0264896	0.0367651	0.0505042	0.0687027	0.0926268	0.123585	0.162294	0.209988	0.267137	0.333219	0.407468	0.488033	0.572115	0.656692	0.73801	0.811194	0.870353	0.909393	0.922042	0.902773	0.848295	0.757879	0.638214	0.501464	0.362602
576	4.79-120.2	4.79	120.2	3600	0	3.59077e-05	8.72306e-05	9.32944e-05	0.00196053	0.0136475	0.0287553	0.0189669	0.000489209	0.000672723	0.000953163	0.0013626	0.0019595	0.00275913	0.00387029	0.00553998	0.0078217	0.0110024	0.0154735	0.0215625	0.0300093	0.041413	0.0565204	0.0763224	0.102029	0.134831	0.175226	0.224152	0.281749	0.347199	0.419551	0.496975	0.576915	0.656806	0.733445	0.802478	0.858374	0.895131	0.90641	0.886679	0.832733	0.743771	0.626288	0.492185	0.355992
577	0.966-125.7	0.966	125.7	600	0	0.00188912	0.00422987	0.00395402	0.0182139	0.10408	0.215039	0.147827	0.0201631	0.0274071	0.0381947	0.0534356	0.0747506	0.10231	0.138731	0.189503	0.253774	0.334907	0.435886	0.554556	0.689614	0.831733	0.967656	1.08182	1.14999	1.14816	1.07189	0.921536	0.716568	0.500142	0.306824	0.160989	0.0709883	0.0256479	0.00726621	0.00143517	5.63014e-05	0	0	0	0	0	0	0	0
578	0.966-125.7	0.966	125.7	1200	0	0.00207755	0.00466215	0.00437594	0.0193921	0.109591	0.226145	0.155838	0.0222236	0.0301515	0.0419688	0.0586458	0.0818269	0.11164	0.150846	0.205209	0.273632	0.359162	0.464326	0.586132	0.722248	0.862321	0.991745	1.09412	1.14546	1.12423	1.03087	0.869544	0.662793	0.453648	0.273478	0.141413	0.0616008	0.022089	0.00629803	0.00127369	6.28135e-05	0	0	0	0	0	0	0	0
579	0.966-125.7	0.966	125.7	1800	0	0.002257	0.00507365	0.00477728	0.0204692	0.114514	0.236036	0.163006	0.0241675	0.0327761	0.0455413	0.0634783	0.0883348	0.120209	0.161976	0.21954	0.291485	0.380552	0.488921	0.612986	0.74916	0.885884	1.00815	1.09947	1.13623	1.09907	0.992954	0.825473	0.62042	0.418885	0.249273	0.127642	0.0553736	0.0198182	0.00563704	0.00122634	0.000176114	0	0	0	0	0	0	0	0
580	0.966-125.7	0.966	125.7	2400	0	0.00242862	0.00546728	0.00516136	0.0214675	0.118988	0.244997	0.169535	0.0260115	0.0352363	0.0488978	0.0680496	0.0944727	0.128229	0.172291	0.232673	0.307674	0.399697	0.510536	0.636017	0.771311	0.904036	1.01894	1.09985	1.12417	1.07454	0.959258	0.788227	0.586006	0.391927	0.231384	0.117743	0.0508896	0.018203	0.00519315	0.00114948	0.000162117	0	0	0	0	0	0	0	0
581	0.966-125.7	0.966	125.7	3000	0	0.00259256	0.00584302	0.0055275	0.0223987	0.123102	0.253222	0.175556	0.0277788	0.0375917	0.0521074	0.0723894	0.100251	0.135748	0.181919	0.244788	0.322354	0.416822	0.529601	0.655879	0.789739	0.918232	1.02606	1.09747	1.11088	1.05095	0.929102	0.756531	0.557647	0.370262	0.217417	0.11027	0.0475703	0.0170092	0.00486178	0.001076	0.000151812	0	0	0	0	0	0	0	0
582	0.966-125.7	0.966	125.7	3600	0	0.00274928	0.00620264	0.00587864	0.0232678	0.126874	0.260741	0.181081	0.0294582	0.0398366	0.0551387	0.0764621	0.105678	0.142773	0.190817	0.255884	0.335724	0.432258	0.546471	0.672949	0.804905	0.929054	1.03023	1.09306	1.09712	1.02899	0.902343	0.729356	0.534248	0.353024	0.206588	0.104522	0.0450256	0.0161183	0.00462069	0.00102013	0.000143983	0	0	0	0	0	0	0	0
583	1.596-120.1	1.596	120.1	600	0	0.000392868	0.000856071	0.000759655	0.00622002	0.0398878	0.0834042	0.0559346	0.00397317	0.00546143	0.00771861	0.0109881	0.0157087	0.021983	0.030606	0.0433574	0.0605589	0.0840729	0.116226	0.158607	0.215086	0.28788	0.378782	0.48899	0.617637	0.759982	0.904799	1.03728	1.1363	1.18093	1.1531	1.04376	0.866808	0.65313	0.43784	0.256273	0.128823	0.05416	0.0187309	0.0051821	0.00101331	0.00014599	0	0	0
584	1.596-120.1	1.596	120.1	1200	0	0.000448087	0.000980001	0.000876004	0.00676161	0.0429917	0.0898192	0.0603463	0.00457971	0.00628734	0.0088783	0.0126265	0.0180085	0.025133	0.0349233	0.0493688	0.0687568	0.0950864	0.130839	0.177604	0.239354	0.317967	0.414627	0.529908	0.661756	0.803711	0.942844	1.06238	1.1412	1.16156	1.10976	0.9821	0.797183	0.587636	0.386436	0.222606	0.110488	0.0461158	0.015933	0.00438467	0.000863815	0.000124655	1.2872e-06	0	0
585	1.596-120.1	1.596	120.1	1800	0	0.000499411	0.00109664	0.000988002	0.00724647	0.0457127	0.0954298	0.0642213	0.00515325	0.00706148	0.00995579	0.014146	0.0201554	0.028085	0.0389383	0.0548991	0.0762508	0.105075	0.143957	0.19448	0.260616	0.343865	0.444838	0.563438	0.69627	0.835401	0.967293	1.07453	1.13629	1.13756	1.06888	0.930845	0.74439	0.541517	0.352358	0.201553	0.099671	0.041441	0.014223	0.00390784	0.000786392	0.000122953	7.13359e-07	0	0
586	1.596-120.1	1.596	120.1	2400	0	0.000548989	0.00120892	0.00109513	0.00769036	0.0481701	0.100489	0.0677265	0.00570294	0.00780799	0.0109961	0.0156009	0.0221956	0.0308892	0.0427549	0.0601462	0.0832997	0.114357	0.156036	0.209854	0.279651	0.366635	0.470908	0.591606	0.724132	0.859344	0.983457	1.07903	1.12618	1.11263	1.03212	0.888166	0.702842	0.506969	0.327842	0.186755	0.0921779	0.0383403	0.0131983	0.00365869	0.000732491	0.000106489	6.03801e-07	0	0
587	1.596-120.1	1.596	120.1	3000	0	0.000596462	0.00131701	0.00119926	0.00810259	0.0504181	0.105109	0.0709392	0.0062377	0.00853491	0.0120067	0.0170068	0.024149	0.0335538	0.0463708	0.0650828	0.0898834	0.12298	0.167169	0.223899	0.296835	0.386804	0.49339	0.615101	0.746464	0.877418	0.993976	1.07892	1.11374	1.08858	0.999667	0.852621	0.669748	0.480357	0.309466	0.175874	0.0867064	0.0360833	0.0124426	0.00344835	0.000690463	9.94802e-05	1.08809e-07	0	0
588	1.596-120.1	1.596	120.1	3600	0	0.000642455	0.00142205	0.00130099	0.00848719	0.0524817	0.109342	0.0738907	0.0067489	0.00922926	0.0129788	0.0183642	0.0260296	0.036112	0.0498164	0.0697518	0.0960872	0.131074	0.17753	0.236782	0.312354	0.404709	0.512983	0.635059	0.764536	0.890805	1.00011	1.07557	1.10006	1.06598	0.971296	0.822887	0.643009	0.459464	0.295366	0.167702	0.0826344	0.0343868	0.0118721	0.00330129	0.000662576	9.59893e-05	0	0	0
589	4.332-122.8	4.332	122.8	600	0	2.39247e-05	5.40307e-05	5.13011e-05	0.00148082	0.0104492	0.0220428	0.0145014	0.000269982	0.000372194	0.00052993	0.000762444	0.00110358	0.00156309	0.00220802	0.00318858	0.00455106	0.00648384	0.00924231	0.0131054	0.0186519	0.0264132	0.0371278	0.0518171	0.0719699	0.0994587	0.135816	0.183505	0.244944	0.321499	0.414197	0.522519	0.643205	0.769846	0.891889	0.995943	1.06724	1.09191	1.06121	0.973327	0.835646	0.665155	0.485918	0.321721	0.1896
590	4.332-122.8	4.332	122.8	1200	0	3.42194e-05	7.87671e-05	7.73248e-05	0.00181594	0.0127078	0.0267879	0.0176516	0.000406931	0.000560869	0.000797823	0.00114419	0.00165068	0.00233375	0.00328839	0.00473298	0.0067293	0.00954535	0.0135389	0.019068	0.0269082	0.0377398	0.0524635	0.0723039	0.0989418	0.134334	0.179778	0.237238	0.308123	0.392476	0.489367	0.595733	0.706291	0.813802	0.90833	0.979177	1.0168	1.0133	0.964725	0.871692	0.741118	0.586846	0.427962	0.283682	0.167819
591	4.332-122.8	4.332	122.8	1800	0	4.36598e-05	0.000101852	0.000102255	0.00207865	0.0144451	0.0304313	0.0200799	0.000538578	0.000741268	0.00105216	0.00150708	0.00217079	0.00306081	0.00430046	0.00617104	0.00874772	0.0123603	0.0174459	0.0244253	0.0342159	0.0475732	0.0654636	0.0891946	0.120447	0.161022	0.211838	0.274221	0.348617	0.434044	0.528402	0.627726	0.726777	0.81917	0.89667	0.95128	0.975934	0.964212	0.912693	0.821728	0.69732	0.551747	0.402453	0.267001	0.158135
592	4.332-122.8	4.332	122.8	2400	0	5.28051e-05	0.000124433	0.000126984	0.00230165	0.0158937	0.0334638	0.0221081	0.00066759	0.000918427	0.00130195	0.00186149	0.00267537	0.00376356	0.00527487	0.00754905	0.0106679	0.0150079	0.02108	0.0293524	0.0408338	0.0563196	0.076801	0.103571	0.138187	0.182211	0.236192	0.300888	0.375951	0.459744	0.549728	0.641924	0.731761	0.814029	0.881711	0.927965	0.946792	0.932147	0.880399	0.791624	0.671338	0.53112	0.387489	0.257146	0.152367
593	4.332-122.8	4.332	122.8	3000	0	6.15803e-05	0.000146265	0.000151148	0.00249661	0.0171413	0.0360721	0.0238575	0.00079242	0.00108986	0.00154368	0.00220422	0.00316284	0.00444115	0.00621013	0.00886319	0.0124862	0.0174979	0.0244667	0.0338868	0.046847	0.0641512	0.086753	0.115909	0.153018	0.199322	0.255024	0.320442	0.394696	0.475874	0.561424	0.64768	0.730815	0.806421	0.868182	0.909873	0.925701	0.909722	0.858331	0.77127	0.653857	0.517301	0.377411	0.250478	0.148506
594	4.332-122.8	4.332	122.8	3600	0	7.02568e-05	0.000167962	0.000175335	0.00267239	0.0182486	0.0383832	0.0254128	0.000916446	0.00125828	0.00177992	0.00253974	0.00363927	0.00510082	0.00711774	0.0101293	0.0142247	0.0198601	0.0276506	0.0381098	0.0523736	0.0712353	0.0955943	0.126621	0.165548	0.213351	0.269902	0.335155	0.407961	0.486382	0.567948	0.649379	0.727521	0.798574	0.856604	0.89553	0.909654	0.89304	0.842002	0.75627	0.641036	0.507209	0.370145	0.245689	0.14569
595	3.646-124.7	3.646	124.7	600	0	5.40382e-05	0.000119943	0.000110311	0.00214068	0.0148394	0.0312549	0.0206333	0.000581395	0.000802942	0.00114289	0.00163779	0.00236167	0.00334058	0.00470523	0.0067668	0.00962241	0.013654	0.0193678	0.0272631	0.0384396	0.0538819	0.0748687	0.103082	0.140834	0.190746	0.254386	0.334091	0.430973	0.543736	0.669073	0.799693	0.924276	1.02813	1.09441	1.10886	1.06285	0.956747	0.802186	0.619711	0.436306	0.275911	0.153679	0.0737853	0.0300556
596	3.646-124.7	3.646	124.7	1200	0	7.52915e-05	0.000169884	0.000161042	0.00260142	0.0178348	0.0375265	0.0248276	0.000847716	0.00116865	0.00165947	0.00237324	0.00341545	0.00481952	0.00676675	0.00968923	0.0137069	0.0193276	0.0272328	0.0380464	0.0531255	0.0736103	0.100933	0.136889	0.183676	0.243546	0.317177	0.405473	0.507507	0.619683	0.736186	0.848068	0.944446	1.01359	1.0438	1.02727	0.961423	0.849817	0.703457	0.539227	0.378295	0.238991	0.133414	0.0644146	0.026319
597	3.646-124.7	3.646	124.7	1800	0	9.47352e-05	0.000216294	0.000209372	0.00296699	0.0201521	0.0423663	0.0280808	0.00109854	0.00151239	0.00214355	0.00306118	0.00439572	0.00618294	0.00865657	0.0123557	0.0174082	0.0244211	0.0341995	0.0474273	0.065636	0.0900182	0.121982	0.16325	0.215746	0.281098	0.359057	0.449396	0.549802	0.65569	0.760792	0.856681	0.93448	0.985312	1.00037	0.973916	0.904424	0.795298	0.656367	0.502514	0.352479	0.222698	0.124404	0.0601952	0.0246456
598	3.646-124.7	3.646	124.7	2400	0	0.000113298	0.000260892	0.000256281	0.00327867	0.0220857	0.0463963	0.0308019	0.00134081	0.00184401	0.00261036	0.00372114	0.00532897	0.0074759	0.0104412	0.0148525	0.0208395	0.0290919	0.0405036	0.0557997	0.0766158	0.104107	0.13958	0.184601	0.240722	0.308953	0.388331	0.47781	0.574356	0.673285	0.768695	0.853166	0.919475	0.960331	0.968162	0.937975	0.868295	0.762092	0.628312	0.480793	0.337222	0.213128	0.119148	0.0576971	0.0236343
599	3.646-124.7	3.646	124.7	3000	0	0.000130906	0.000303612	0.000301885	0.00355072	0.0237393	0.0498353	0.0331334	0.00157361	0.00216102	0.00305451	0.00434822	0.00621445	0.00869832	0.012118	0.0171816	0.0240175	0.0333669	0.0461936	0.0632535	0.0862236	0.116174	0.154302	0.201968	0.260317	0.329853	0.409137	0.496574	0.588833	0.681559	0.769439	0.845932	0.90499	0.94019	0.944352	0.912694	0.843641	0.739777	0.609653	0.466474	0.327155	0.206773	0.115614	0.0560056	0.022961
600	3.646-124.7	3.646	124.7	3600	0	0.000148105	0.00034552	0.000346905	0.00379848	0.0252195	0.0529084	0.0352241	0.00180147	0.00247146	0.00348903	0.00496001	0.00707518	0.00988069	0.0137289	0.0194002	0.0270226	0.037386	0.0514952	0.0700998	0.0948953	0.12686	0.167045	0.216597	0.276258	0.346132	0.424489	0.509393	0.597532	0.684982	0.76702	0.837866	0.892098	0.923764	0.925922	0.893669	0.825308	0.72331	0.595923	0.455896	0.319716	0.202127	0.113071	0.0547907	0.0224685
601	4.84-125.0	4.84	125	600	0	1.72782e-05	4.05956e-05	4.1232e-05	0.00144204	0.0102397	0.0216127	0.0142016	0.000217785	0.000301008	0.00043083	0.00061971	0.000892347	0.00126189	0.00178354	0.00257945	0.00368496	0.00525304	0.0074973	0.0106271	0.01511	0.0214065	0.0301299	0.0421025	0.0585511	0.0810359	0.110882	0.150225	0.20115	0.265162	0.343714	0.436951	0.542998	0.657879	0.774647	0.883851	0.974033	1.03242	1.04876	1.01691	0.935505	0.810367	0.6552	0.488475	0.330857
602	4.84-125.0	4.84	125	1200	0	2.62209e-05	6.29277e-05	6.60796e-05	0.00179662	0.0126493	0.0266788	0.0175589	0.000347785	0.00048013	0.000684682	0.000981955	0.00141346	0.0019961	0.00281236	0.00405064	0.00576173	0.00817154	0.0115823	0.0162835	0.0229385	0.0321398	0.0446489	0.0614962	0.0840577	0.113939	0.152283	0.200798	0.260618	0.332005	0.414756	0.506841	0.604643	0.703574	0.797099	0.877893	0.938393	0.970526	0.967972	0.926568	0.845429	0.729026	0.588387	0.438986	0.298194
603	4.84-125.0	4.84	125	1800	0	3.47237e-05	8.45304e-05	9.06855e-05	0.00207118	0.0144757	0.030511	0.0201093	0.000475569	0.000655437	0.000932779	0.00133554	0.00191894	0.00270387	0.0037981	0.00544739	0.0077149	0.0108882	0.0153437	0.0214284	0.0299346	0.0415135	0.0569791	0.0774316	0.104235	0.13883	0.181936	0.234649	0.297326	0.369394	0.449726	0.535622	0.623668	0.710228	0.790098	0.857735	0.907185	0.931391	0.924566	0.882468	0.803912	0.6928	0.559183	0.417466	0.283884
604	4.84-125.0	4.84	125	2400	0	4.29702e-05	0.000105664	0.000115033	0.00230048	0.015973	0.0336474	0.022204	0.000600922	0.000827478	0.00117597	0.00168142	0.00241132	0.00338917	0.00474581	0.00678051	0.00956547	0.0134355	0.018826	0.0261234	0.0362073	0.0497555	0.0675897	0.0907839	0.12057	0.158126	0.203799	0.258195	0.321069	0.391435	0.467892	0.547831	0.628514	0.707189	0.779533	0.840684	0.8851	0.906024	0.897813	0.856124	0.779455	0.671503	0.542042	0.404858	0.275472
605	4.84-125.0	4.84	125	3000	0	5.10468e-05	0.000126468	0.00013916	0.0025009	0.0172608	0.0363407	0.0240091	0.000725681	0.000998144	0.00141548	0.00201979	0.00289145	0.00405555	0.00566419	0.00806643	0.011337	0.0158476	0.0220884	0.0304736	0.0419311	0.0571266	0.0768578	0.102139	0.134034	0.173454	0.220421	0.275136	0.336991	0.404907	0.477596	0.552771	0.628197	0.70174	0.769621	0.827235	0.869051	0.888288	0.879443	0.838187	0.762876	0.657147	0.530522	0.396341	0.269761
606	4.84-125.0	4.84	125	3600	0	5.89884e-05	0.000147009	0.000163108	0.00267903	0.018387	0.0386923	0.0255899	0.000847614	0.00116421	0.0016482	0.00234796	0.0033556	0.00469789	0.00654523	0.00929034	0.0130102	0.0181131	0.0251269	0.0344723	0.0471106	0.0636866	0.0849466	0.111806	0.145142	0.185623	0.233049	0.287362	0.347759	0.413229	0.482701	0.554239	0.626034	0.696268	0.761338	0.816754	0.856975	0.875198	0.866026	0.82518	0.750907	0.646775	0.52218	0.390161	0.265638
607	0.8947-126.4	0.8947	126.4	600	0	0.00235407	0.00528409	0.00496214	0.0211939	0.118453	0.244126	0.168652	0.0251564	0.0341303	0.0474862	0.0661973	0.091984	0.125068	0.168503	0.228473	0.303609	0.396592	0.509334	0.637827	0.77797	0.917635	1.04016	1.12695	1.1536	1.10131	0.976379	0.789568	0.571239	0.366307	0.20358	0.0952837	0.0368041	0.0114848	0.00278417	0.000406121	7.07477e-06	0	0	0	0	0	0	0	0
608	0.8947-126.4	0.8947	126.4	1200	0	0.00257466	0.00578927	0.00545374	0.022487	0.124291	0.255835	0.177183	0.027566	0.037342	0.0518437	0.072103	0.0999496	0.135571	0.182153	0.245963	0.325082	0.421968	0.538148	0.668664	0.807952	0.942663	1.05572	1.12871	1.13803	1.06776	0.929904	0.738356	0.523995	0.329895	0.180222	0.0830961	0.0318209	0.00983166	0.00237409	0.000384472	6.75332e-06	0	0	0	0	0	0	0	0
609	0.8947-126.4	0.8947	126.4	1800	0	0.00278147	0.00626493	0.00592006	0.0236763	0.129556	0.266363	0.184887	0.0298297	0.0403686	0.0559399	0.0776115	0.107314	0.145209	0.19451	0.261553	0.344082	0.444173	0.562831	0.694304	0.83186	0.96116	1.0648	1.1251	1.11993	1.03601	0.889426	0.696224	0.487255	0.303119	0.163957	0.0748585	0.0284273	0.00876566	0.00211692	0.00034828	1.81232e-05	0	0	0	0	0	0	0	0
610	0.8947-126.4	0.8947	126.4	2400	0	0.00298156	0.00672515	0.00637125	0.0247924	0.134397	0.276013	0.191982	0.031984	0.0432258	0.0598143	0.0828271	0.11425	0.154242	0.205982	0.275903	0.361422	0.464081	0.584496	0.716314	0.851602	0.975245	1.06975	1.11846	1.10089	1.00609	0.853563	0.660663	0.457486	0.282034	0.151574	0.0688995	0.0260509	0.00803137	0.00194862	0.000318895	1.49616e-05	0	0	0	0	0	0	0	0
611	0.8947-126.4	0.8947	126.4	3000	0	0.00317067	0.00715937	0.00679573	0.0258155	0.138755	0.284676	0.198385	0.0340153	0.0459253	0.0634395	0.0876799	0.120696	0.162564	0.216473	0.288878	0.376893	0.481636	0.603282	0.734816	0.867237	0.985275	1.0717	1.11032	1.08223	0.979012	0.822625	0.631069	0.433548	0.265659	0.142196	0.0644571	0.0243215	0.00748203	0.00181154	0.000305913	1.34201e-05	0	0	0	0	0	0	0	0
612	0.8947-126.4	0.8947	126.4	3600	0	0.00335315	0.00757888	0.00720667	0.0267799	0.142783	0.292659	0.204317	0.0359665	0.0485004	0.0668844	0.0922782	0.126768	0.170372	0.22629	0.300899	0.391022	0.497462	0.619884	0.750642	0.879892	0.99231	1.07104	1.10063	1.06388	0.954342	0.795714	0.606209	0.414014	0.252592	0.13483	0.0610185	0.0230024	0.00708084	0.00171764	0.000289012	1.24086e-05	0	0	0	0	0	0	0	0
613	3.515-134.9	3.515	134.9	600	0	0.000145441	0.000333953	0.000326453	0.00407971	0.0274261	0.0576043	0.0382567	0.00170414	0.00234494	0.00332266	0.00474468	0.00679794	0.00953415	0.0133298	0.0189929	0.0266923	0.0373235	0.0520378	0.0717774	0.0987381	0.134469	0.180612	0.239137	0.31204	0.40053	0.502449	0.614914	0.732386	0.846149	0.944721	1.01485	1.04579	1.02992	0.963207	0.850176	0.702412	0.537285	0.376186	0.237271	0.13227	0.0637569	0.0261882	0.00887993	0.00231125
614	3.515-134.9	3.515	134.9	1200	0	0.000217944	0.000508797	0.000511413	0.00510438	0.0335572	0.0703346	0.0469176	0.00264896	0.00363189	0.00512542	0.00728806	0.0103834	0.014472	0.0200836	0.0283308	0.0393696	0.0543283	0.0746063	0.101128	0.136185	0.180986	0.236556	0.303964	0.383476	0.474112	0.572008	0.672486	0.769369	0.855754	0.923236	0.963028	0.969373	0.938127	0.866739	0.758957	0.623998	0.476097	0.333017	0.210016	0.117222	0.0566577	0.0232991	0.00791397	0.00208903
615	3.515-134.9	3.515	134.9	1800	0	0.000283207	0.000667674	0.000681862	0.00588127	0.0379834	0.0794764	0.0532015	0.00350402	0.00479228	0.00673913	0.00954097	0.0135238	0.018752	0.0258568	0.0361617	0.0497833	0.0679397	0.0920961	0.123043	0.162909	0.212408	0.271888	0.341674	0.420884	0.507468	0.597633	0.686873	0.769904	0.84189	0.8963	0.925839	0.925702	0.89195	0.821839	0.718469	0.590123	0.450005	0.314728	0.198565	0.110912	0.053649	0.022072	0.00749865	0.00198049
616	3.515-134.9	3.515	134.9	2400	0	0.000343408	0.000815199	0.000841671	0.0065209	0.0414844	0.0866744	0.0581918	0.00429311	0.00585778	0.00821154	0.0115816	0.0163397	0.0225472	0.0309158	0.0429129	0.0585891	0.0791969	0.106183	0.140127	0.182881	0.234733	0.295544	0.36514	0.442001	0.523748	0.607203	0.688438	0.763057	0.827345	0.87554	0.900809	0.898428	0.864252	0.795436	0.694967	0.570649	0.435094	0.304314	0.192011	0.107266	0.051911	0.0213743	0.00726823	0.00192088
617	3.515-134.9	3.515	134.9	3000	0	0.000399485	0.000953089	0.00099178	0.00706814	0.0443812	0.0926068	0.0623343	0.0050247	0.00684293	0.00956489	0.0134437	0.0188886	0.0259519	0.0354032	0.0488087	0.0661481	0.088656	0.117711	0.153704	0.198191	0.251103	0.311972	0.380331	0.454388	0.531801	0.610113	0.68588	0.755277	0.815164	0.860036	0.883185	0.879778	0.845642	0.777945	0.679443	0.557779	0.425267	0.297448	0.187691	0.104873	0.0507768	0.0209128	0.00710891	0.0018801
618	3.515-134.9	3.515	134.9	3600	0	0.000452265	0.00108315	0.00113381	0.00754955	0.0468561	0.0976571	0.0658848	0.00571072	0.00775988	0.0108185	0.0151603	0.0212191	0.0290366	0.0394242	0.0540192	0.0727212	0.0967195	0.127316	0.164717	0.210202	0.26343	0.323727	0.390479	0.461844	0.535672	0.610129	0.682092	0.748102	0.80533	0.848238	0.870086	0.866099	0.832135	0.765296	0.668249	0.548535	0.418233	0.292547	0.184593	0.103158	0.0499633	0.0205746	0.00699355	0.0018504
619	4.314-121.2	4.314	121.2	600	0	2.11335e-05	4.73818e-05	4.43991e-05	0.00135105	0.00955117	0.0201517	0.0132528	0.000234287	0.000323444	0.00046115	0.000663927	0.000959042	0.00135409	0.0019143	0.00277324	0.00396179	0.0056542	0.00808733	0.0114782	0.0163283	0.023149	0.0326357	0.0456989	0.0637074	0.0884428	0.121408	0.164933	0.221507	0.293024	0.380944	0.485404	0.604164	0.731845	0.859452	0.97397	1.05965	1.10169	1.08853	1.01491	0.886558	0.719305	0.53644	0.362862	0.219195
620	4.314-121.2	4.314	121.2	1200	0	2.97506e-05	6.7905e-05	6.56983e-05	0.00164557	0.0115478	0.0243485	0.0160358	0.000346554	0.000477304	0.000679996	0.000978551	0.00141098	0.00198944	0.00280701	0.00405155	0.00576695	0.0081995	0.0116734	0.0164748	0.0232821	0.032748	0.0457186	0.0632927	0.0870465	0.118964	0.160426	0.213476	0.27995	0.360413	0.454563	0.560453	0.673471	0.786276	0.889555	0.972424	1.02336	1.03336	0.99696	0.912794	0.78728	0.633778	0.470839	0.318361	0.192822
621	4.314-121.2	4.314	121.2	1800	0	3.77315e-05	8.72492e-05	8.63174e-05	0.00187942	0.0131058	0.0276181	0.0182114	0.000455046	0.000626974	0.000891157	0.00127801	0.00183961	0.00259182	0.00364944	0.00525286	0.00745873	0.0105622	0.0149634	0.021014	0.0295064	0.0411772	0.0569862	0.0781464	0.106253	0.143178	0.190026	0.248466	0.319553	0.402684	0.496381	0.59761	0.701113	0.799996	0.88637	0.951555	0.986782	0.985383	0.943211	0.859332	0.739206	0.59433	0.441479	0.298731	0.181157
622	4.314-121.2	4.314	121.2	2400	0	4.53893e-05	0.000105983	0.000106561	0.00207778	0.0144071	0.0303452	0.0200319	0.000561186	0.000772141	0.00109598	0.00156952	0.00225662	0.00317655	0.00446458	0.00640736	0.00906885	0.0127934	0.0180429	0.0252169	0.0352081	0.0487942	0.0669759	0.0910063	0.122436	0.162944	0.213276	0.274675	0.347493	0.430369	0.521254	0.616712	0.71162	0.800097	0.87567	0.931023	0.958598	0.952583	0.909072	0.826737	0.710525	0.571117	0.424224	0.287111	0.174196
623	4.314-121.2	4.314	121.2	3000	0	5.27599e-05	0.000124175	0.000126471	0.00225192	0.0155338	0.0327031	0.0216098	0.000664232	0.000913703	0.00129587	0.00185438	0.00266351	0.00374291	0.00524839	0.00751131	0.0106015	0.0149046	0.0209364	0.029131	0.0404502	0.0556955	0.0758903	0.102254	0.136216	0.179276	0.231845	0.294692	0.367655	0.448978	0.536344	0.626393	0.714515	0.795615	0.864187	0.913798	0.937381	0.929261	0.88545	0.804497	0.691109	0.55539	0.412561	0.279318	0.169575
624	4.314-121.2	4.314	121.2	3600	0	5.99919e-05	0.000142148	0.000146336	0.00240904	0.0165365	0.0347985	0.023016	0.000766448	0.00105377	0.00149298	0.00213254	0.00305813	0.00429338	0.00600972	0.00857888	0.0120751	0.0169207	0.0236789	0.0328047	0.0453147	0.0620104	0.0838954	0.112155	0.148084	0.192956	0.246904	0.310311	0.382606	0.461832	0.545672	0.63102	0.713834	0.789705	0.853671	0.899697	0.920877	0.911605	0.867939	0.788239	0.676979	0.543994	0.404078	0.2736	0.166188
625	2.419-136.1	2.419	136.1	600	0	0.000441381	0.000991848	0.000933294	0.00729363	0.04646	0.0970826	0.0651863	0.00483904	0.00663945	0.00935455	0.0132728	0.0189013	0.0263255	0.0364696	0.0513391	0.0711951	0.0979721	0.133994	0.18073	0.241731	0.318228	0.410915	0.519896	0.642254	0.771517	0.896836	1.00417	1.07592	1.09837	1.06173	0.963319	0.814742	0.637378	0.455252	0.29258	0.166534	0.0820905	0.0342843	0.0118323	0.00330667	0.000712828	9.29698e-05	0	0
626	2.419-136.1	2.419	136.1	1200	0	0.000617167	0.00140201	0.00134521	0.00889636	0.0551479	0.114925	0.0776016	0.00692054	0.00945554	0.0132639	0.018725	0.0264838	0.0366253	0.0503199	0.0700579	0.0959432	0.130092	0.174942	0.231459	0.302571	0.388162	0.48705	0.59731	0.713111	0.825429	0.924216	0.997146	1.03119	1.01994	0.959564	0.851781	0.709083	0.548959	0.389442	0.249258	0.141652	0.0698548	0.0292332	0.010107	0.00283254	0.000616847	7.85448e-05	0	0
627	2.419-136.1	2.419	136.1	1800	0	0.000772566	0.00176702	0.00171578	0.0101449	0.0615507	0.127987	0.086804	0.00875486	0.011925	0.016667	0.0234205	0.032917	0.0452396	0.0617222	0.0851351	0.115395	0.154569	0.204961	0.266989	0.342744	0.431058	0.529558	0.63521	0.74116	0.838248	0.918618	0.972248	0.989273	0.96632	0.90086	0.7946	0.658837	0.508868	0.360505	0.230628	0.131086	0.0646704	0.0270714	0.00935185	0.00261638	0.00056749	7.39054e-05	0	0
628	2.419-136.1	2.419	136.1	2400	0	0.000912872	0.00209819	0.0020546	0.0111799	0.0666256	0.13828	0.0941302	0.0104014	0.0141311	0.0196879	0.0275556	0.0385221	0.0526544	0.0713964	0.0976765	0.131198	0.173906	0.227889	0.293043	0.370683	0.458919	0.554756	0.654705	0.751784	0.837471	0.906005	0.948879	0.957687	0.930196	0.863963	0.760231	0.629463	0.485797	0.343967	0.219991	0.125048	0.061694	0.0258356	0.00893073	0.00249791	0.00054073	6.96019e-05	0	0
629	2.419-136.1	2.419	136.1	3000	0	0.00104223	0.00240434	0.00236921	0.0120719	0.0708327	0.146768	0.100224	0.011901	0.0161341	0.0224144	0.0312567	0.0434901	0.0591575	0.0797635	0.108315	0.14433	0.189595	0.24593	0.312796	0.390832	0.477702	0.570201	0.664768	0.754671	0.83214	0.892976	0.929479	0.933951	0.904592	0.838691	0.73717	0.610007	0.470574	0.333086	0.213066	0.121152	0.0597773	0.0250339	0.00865624	0.00241891	0.000523005	6.77302e-05	0	0
630	2.419-136.1	2.419	136.1	3600	0	0.00116139	0.00268709	0.00266094	0.0128536	0.0744017	0.153937	0.105409	0.0132708	0.0179567	0.0248816	0.0345832	0.0479139	0.0648855	0.0870373	0.117415	0.15537	0.202486	0.260325	0.328021	0.405679	0.490686	0.579823	0.669696	0.753988	0.825548	0.881218	0.913772	0.915844	0.885691	0.820382	0.720619	0.596087	0.459761	0.325401	0.208133	0.118365	0.0584179	0.0244644	0.00845677	0.00236188	0.000510079	6.65229e-05	0	0
631	4.468-121.1	4.468	121.1	600	0	1.79597e-05	4.05338e-05	3.84421e-05	0.00127382	0.0090303	0.0190574	0.0125264	0.000203349	0.000280883	0.000399188	0.000573104	0.000829023	0.00117426	0.00166204	0.0024093	0.00344478	0.00491185	0.00702068	0.00997375	0.014224	0.0202102	0.0285178	0.0399725	0.0558479	0.0777556	0.107039	0.1459	0.196754	0.261566	0.342237	0.439473	0.551941	0.6759	0.803778	0.923836	1.02222	1.08411	1.09533	1.04859	0.945197	0.794778	0.618096	0.439766	0.281571
632	4.468-121.1	4.468	121.1	1200	0	2.54307e-05	5.85064e-05	5.73839e-05	0.0015558	0.0109526	0.0231001	0.0152044	0.000303482	0.000418259	0.000594123	0.000853087	0.00123289	0.00174329	0.0024609	0.00355523	0.00506724	0.0071974	0.0102352	0.014457	0.0204836	0.0288839	0.0403738	0.0559711	0.0772038	0.105867	0.143175	0.191173	0.251803	0.325968	0.413938	0.514344	0.623611	0.735921	0.842948	0.934059	0.998341	1.0267	1.01164	0.950016	0.844596	0.703913	0.545044	0.387515	0.248462
633	4.468-121.1	4.468	121.1	1800	0	3.24423e-05	7.56644e-05	7.59324e-05	0.00177915	0.0124491	0.0262423	0.0172926	0.000400225	0.000551504	0.000783633	0.00112312	0.00161909	0.00228685	0.00322095	0.00463958	0.00659528	0.00933333	0.0132095	0.0185594	0.0261355	0.0365879	0.0507204	0.0696575	0.0949519	0.128362	0.170903	0.224256	0.289695	0.367149	0.455691	0.552788	0.65421	0.754195	0.845279	0.918898	0.966949	0.982853	0.960649	0.897328	0.79521	0.661748	0.512231	0.364403	0.233935
634	4.468-121.1	4.468	121.1	2400	0	3.91634e-05	9.23006e-05	9.42144e-05	0.00196832	0.0136977	0.0288602	0.0190375	0.000495379	0.000682593	0.000968523	0.00138544	0.00199358	0.00281103	0.0039521	0.00567721	0.00804777	0.0113559	0.016011	0.0223839	0.031327	0.0435455	0.0598828	0.081518	0.109963	0.14682	0.192847	0.249303	0.31681	0.394615	0.481073	0.573247	0.667104	0.757524	0.838182	0.901923	0.941886	0.952387	0.927814	0.864879	0.765493	0.636731	0.492931	0.350794	0.225306
635	4.468-121.1	4.468	121.1	3000	0	4.5682e-05	0.000108548	0.000112244	0.00213402	0.0147765	0.0311193	0.0205474	0.000588202	0.000809627	0.00114822	0.00164159	0.00235843	0.00331881	0.00465624	0.00667215	0.00943201	0.0132651	0.0186307	0.0259332	0.0361015	0.0498553	0.0680392	0.0918644	0.122778	0.162166	0.210468	0.268547	0.336558	0.413322	0.496872	0.584228	0.671796	0.755265	0.829126	0.887058	0.92274	0.930578	0.905049	0.842762	0.74546	0.619972	0.479974	0.34164	0.219538
636	4.468-121.1	4.468	121.1	3600	0	5.21109e-05	0.000124639	0.000130203	0.00228469	0.015746	0.0331472	0.0219058	0.000680622	0.000936632	0.00132739	0.00189625	0.00272087	0.00382153	0.00535089	0.00764973	0.0107853	0.0151194	0.0211555	0.0293236	0.0406007	0.0557102	0.0754984	0.101155	0.134	0.175217	0.224987	0.283799	0.351432	0.426527	0.507023	0.590078	0.672661	0.751114	0.820345	0.874439	0.907416	0.913784	0.887923	0.826327	0.730679	0.607645	0.470464	0.334908	0.215291
637	2.64-128.6	2.64	128.6	600	0	0.000195615	0.000432287	0.000394272	0.00431264	0.0286303	0.0600632	0.0399924	0.00206182	0.0028399	0.00403003	0.005754	0.00824734	0.0115809	0.0161921	0.0230938	0.0325108	0.0455358	0.0635909	0.0878245	0.12094	0.164887	0.221738	0.293892	0.383516	0.491429	0.614497	0.74786	0.881568	1.00177	1.09083	1.12942	1.1055	1.01637	0.868751	0.683221	0.488821	0.313697	0.178063	0.0872695	0.0360992	0.0123788	0.00335373	0.000607977	8.78977e-05
638	2.64-128.6	2.64	128.6	1200	0	0.000263195	0.000588563	0.000548889	0.0051559	0.0336582	0.0704992	0.0471023	0.00286312	0.00393092	0.00555966	0.00791459	0.0113053	0.0158165	0.0220191	0.0312203	0.0436372	0.060572	0.0837398	0.114391	0.155413	0.208497	0.275291	0.357475	0.455556	0.56803	0.689456	0.812271	0.924837	1.01432	1.06617	1.0671	1.01303	0.907333	0.759215	0.58781	0.416456	0.265776	0.150453	0.0737603	0.0305981	0.010527	0.00287209	0.000537791	7.24823e-05
639	2.64-128.6	2.64	128.6	1800	0	0.000323919	0.000730212	0.00069108	0.00583047	0.0375442	0.0785351	0.0526163	0.00359036	0.0049242	0.00694903	0.00986328	0.0140428	0.0195826	0.0271516	0.0382748	0.0531592	0.0732563	0.100418	0.135837	0.182374	0.241375	0.313879	0.400735	0.501112	0.611975	0.726903	0.837424	0.932156	1.00063	1.03166	1.01582	0.952078	0.844759	0.702247	0.541458	0.382768	0.244022	0.13806	0.0676876	0.0281188	0.00970348	0.00266102	0.000500694	6.81154e-05
640	2.64-128.6	2.64	128.6	2400	0	0.000381047	0.000864464	0.000827481	0.00641193	0.040792	0.0852283	0.05724	0.00427975	0.00586098	0.00825438	0.0116894	0.0165897	0.0230509	0.031837	0.0446509	0.0616573	0.0844	0.114792	0.153909	0.204494	0.267448	0.343241	0.432063	0.531958	0.638859	0.74625	0.845769	0.927096	0.98192	1.00117	0.97735	0.910376	0.804426	0.666968	0.513463	0.362696	0.231171	0.130823	0.0641797	0.0266678	0.00919072	0.00252886	0.000484652	5.71787e-05
641	2.64-128.6	2.64	128.6	3000	0	0.00043474	0.000991354	0.000957567	0.00692015	0.0435508	0.090895	0.0611787	0.00492872	0.00673775	0.00946773	0.0133781	0.018936	0.0262335	0.0361048	0.050392	0.0692201	0.0941749	0.127187	0.169188	0.222703	0.288246	0.365756	0.454836	0.552862	0.655248	0.755725	0.846421	0.918136	0.96409	0.976474	0.948692	0.880859	0.776757	0.643246	0.494852	0.349416	0.222657	0.126002	0.0618582	0.0257324	0.00886669	0.00243995	0.000470834	5.47983e-05
642	2.64-128.6	2.64	128.6	3600	0	0.000485579	0.00111185	0.00108166	0.00737735	0.0459807	0.0958737	0.0646573	0.0055476	0.0075706	0.0106181	0.0149748	0.0211398	0.0292011	0.0400567	0.0556645	0.0760915	0.102933	0.138107	0.182373	0.238028	0.305237	0.383489	0.471972	0.567597	0.665467	0.759855	0.843575	0.908292	0.948252	0.956389	0.926501	0.858648	0.756292	0.625858	0.481284	0.339792	0.216536	0.122545	0.0601732	0.0250422	0.00863042	0.00237803	0.00045981	5.36814e-05
643	1.627-136.7	1.627	136.7	600	0	0.00115469	0.00258828	0.00242437	0.0131408	0.0782417	0.162374	0.110595	0.0124094	0.0169328	0.0237036	0.0333554	0.0469804	0.0647051	0.0884684	0.122335	0.166155	0.22298	0.296177	0.385985	0.494604	0.618816	0.752594	0.887678	1.00779	1.09286	1.12808	1.09742	0.994837	0.835847	0.642177	0.443586	0.272721	0.147362	0.0681376	0.0262255	0.00823566	0.00199182	0.000326316	9.49953e-06	0	0	0	0	0
644	1.627-136.7	1.627	136.7	1200	0	0.00150028	0.00338355	0.00320472	0.0154662	0.0895037	0.185179	0.126897	0.0162553	0.0220982	0.0307882	0.0430738	0.0602371	0.0823718	0.11168	0.152704	0.204817	0.270802	0.35347	0.451755	0.565798	0.689901	0.815778	0.933448	1.02565	1.07408	1.07131	1.00858	0.886779	0.725566	0.545662	0.371027	0.225735	0.121192	0.0558588	0.0214666	0.00673996	0.00164395	0.000271099	6.25457e-06	0	0	0	0	0
645	1.627-136.7	1.627	136.7	1800	0	0.00180304	0.00408309	0.00389587	0.0173294	0.0980414	0.202336	0.139324	0.0195836	0.0265389	0.0368377	0.0513031	0.0713032	0.0968852	0.130399	0.176565	0.234338	0.306077	0.393883	0.495622	0.609674	0.728981	0.844438	0.945956	1.01741	1.04324	1.02114	0.945839	0.820549	0.664684	0.496367	0.335979	0.20397	0.109459	0.0504384	0.019371	0.00607105	0.00147785	0.000247127	5.36028e-06	0	0	0	0	0
646	1.627-136.7	1.627	136.7	2400	0	0.00207576	0.00471404	0.00452062	0.0189011	0.104938	0.216107	0.149404	0.0225451	0.0304774	0.0421571	0.0584592	0.0808239	0.10923	0.146063	0.19607	0.257809	0.333172	0.423641	0.526243	0.638041	0.751343	0.857017	0.945505	1.00227	1.0141	0.981727	0.901404	0.776935	0.62667	0.466733	0.315437	0.191336	0.102627	0.0472888	0.0181616	0.00569163	0.00138927	0.000233396	4.6874e-06	0	0	0	0	0
[truncated: 992 more rows]
[truncated: 13 more columns]

## Sheet: chainLength, Branching level
						Branching level for 12 chain lengthes from 0 to DP95
[truncated: 1,639 more rows]
